# Supplementary material for: Validation and potential refinement of the Malaysia Medication Adherence Assessment Tool (MyMAAT) among patients with non-dialysis chronic kidney disease
Source: PLoS One. 2025 Sep 26;20(9):e0332236. doi: 10.1371/journal.pone.0332236 (PMC12468750; doi:10.1371/journal.pone.0332236)
Supplement: S1 File — (XLSX) [file pone.0332236.s001.xlsx]

## Sheet: Sheet1
Age Range	Race	Educational level	Income	eGFR	CKD staging	Year of diagnosis	CKD Duration	Diabetes	No of meds	Polypharmacy	M1	M2	M3	M4	M5	M6	M7	M8	M9	M10	M11	M12	MyMAAT-12 score	Adherence level	B1	B2	B3	B4	B5	B6	B7	B8	B9	B10	Necessity score	Concern score	BMQ Group	BMQ Adherence	Differential score	MyMAAT-7 score
≥ 65 yo	Malay	Primary education	<RM1000	20	CKD Stage 4	1	< 5 years	Yes	6	> 5 meds	Strongly Disagree	Strongly Disagree	Strongly Disagree	Strongly Disagree	Strongly Disagree	Disagree	Strongly Disagree	Disagree	Strongly Disagree	Strongly Disagree	Strongly Disagree	Strongly Disagree	58	Good	Strongly Agree	Disagree	Strongly Agree	Strongly Agree	Strongly Disagree	Strongly Disagree	Strongly Agree	Disagree	Disagree	Strongly Disagree	21	8	Accepting	Poor to Moderate Adherence	13	34
< 65 yo	Malay	Diploma	RM3001-5000	7	CKD Stage 5	2	< 5 years	Yes	9	> 5 meds	Disagree	Disagree	Disagree	Disagree	Strongly Disagree	Strongly Disagree	Strongly Disagree	Disagree	Strongly Disagree	Strongly Disagree	Strongly Disagree	Strongly Disagree	55	Good	Disagree	Strongly Disagree	Disagree	Strongly Disagree	Disagree	Uncertain	Disagree	Disagree	Disagree	Disagree	9	10	Indifferent	Good Adherence	-1	33
< 65 yo	Malay	Primary education	<RM1000	28	CKD Stage 4	1	< 5 years	Yes	9	> 5 meds	Strongly Disagree	Strongly Agree	Strongly Disagree	Strongly Disagree	Disagree	Strongly Agree	Strongly Disagree	Agree	Strongly Disagree	Strongly Agree	Strongly Agree	Strongly Disagree	40	Poor - moderate	Strongly Agree	Strongly Disagree	Strongly Agree	Strongly Agree	Agree	Agree	Strongly Agree	Strongly Disagree	Uncertain	Strongly Agree	25	13	Accepting	Poor to Moderate Adherence	12	19
< 65 yo	Malay	Primary education	RM3001-5000	26	CKD Stage 4	4	< 5 years	No	7	> 5 meds	Disagree	Disagree	Disagree	Disagree	Disagree	Disagree	Disagree	Disagree	Strongly Disagree	Strongly Disagree	Strongly Disagree	Strongly Disagree	52	Poor - moderate	Uncertain	Agree	Agree	Agree	Agree	Uncertain	Agree	Disagree	Agree	Strongly Agree	20	17	Ambivalent	Good Adherence	3	31
< 65 yo	Malay	Secondary education	<RM1000	28	CKD Stage 4	12	> 10 years	Yes	6	> 5 meds	Strongly Disagree	Strongly Disagree	Strongly Disagree	Strongly Disagree	Disagree	Disagree	Disagree	Disagree	Disagree	Strongly Disagree	Disagree	Strongly Disagree	54	Poor - moderate	Disagree	Disagree	Disagree	Uncertain	Uncertain	Uncertain	Uncertain	Disagree	Disagree	Agree	14	12	Indifferent	Good Adherence	2	32
≥ 65 yo	Malay	Primary education	RM1-3000	24	CKD Stage 4	1	< 5 years	Yes	5	≤ 5 meds	Strongly Disagree	Strongly Disagree	Strongly Disagree	Strongly Disagree	Strongly Disagree	Strongly Disagree	Strongly Disagree	Strongly Disagree	Strongly Disagree	Strongly Disagree	Agree	Strongly Disagree	57	Good	Uncertain	Strongly Disagree	Strongly Disagree	Uncertain	Strongly Disagree	Uncertain	Uncertain	Strongly Disagree	Strongly Disagree	Strongly Disagree	11	7	Indifferent	Good Adherence	4	32
≥ 65 yo	Malay	No formal education	<RM1000	13	CKD Stage 5	9	5-10 years	Yes	7	> 5 meds	Disagree	Disagree	Strongly Disagree	Agree	Strongly Agree	Agree	Disagree	Disagree	Agree	Disagree	Disagree	Uncertain	39	Poor - moderate	Agree	Agree	Agree	Disagree	Agree	Disagree	Agree	Disagree	Disagree	Agree	18	14	Accepting	Poor to Moderate Adherence	4	26
< 65 yo	Malay	Secondary education	<RM1000	23	CKD Stage 4	7	5-10 years	No	8	> 5 meds	Strongly Disagree	Strongly Disagree	Strongly Disagree	Disagree	Disagree	Strongly Disagree	Disagree	Disagree	Disagree	Disagree	Disagree	Disagree	52	Poor - moderate	Uncertain	Uncertain	Agree	Agree	Strongly Agree	Uncertain	Agree	Disagree	Agree	Agree	19	17	Ambivalent	Good Adherence	2	31
< 65 yo	Malay	Bachelor's degree	RM1-3000	23	CKD Stage 4	1	< 5 years	Yes	5	≤ 5 meds	Strongly Disagree	Strongly Disagree	Strongly Disagree	Strongly Disagree	Strongly Disagree	Strongly Disagree	Strongly Disagree	Strongly Disagree	Strongly Disagree	Strongly Disagree	Strongly Disagree	Strongly Disagree	60	Good	Strongly Agree	Strongly Disagree	Disagree	Agree	Uncertain	Uncertain	Strongly Agree	Strongly Disagree	Uncertain	Agree	20	11	Accepting	Poor to Moderate Adherence	9	35
≥ 65 yo	Malay	Primary education	<RM1000	37	CKD Stage 3b	1	< 5 years	No	7	> 5 meds	Strongly Disagree	Strongly Disagree	Strongly Disagree	Strongly Disagree	Strongly Disagree	Strongly Disagree	Strongly Disagree	Disagree	Strongly Disagree	Strongly Disagree	Strongly Disagree	Strongly Disagree	59	Good	Strongly Agree	Disagree	Uncertain	Strongly Disagree	Strongly Disagree	Uncertain	Strongly Agree	Strongly Disagree	Strongly Disagree	Strongly Agree	19	8	Accepting	Poor to Moderate Adherence	11	35
< 65 yo	Malay	Bachelor's degree	RM3001-5000	25	CKD Stage 4	4	< 5 years	Yes	5	≤ 5 meds	Disagree	Strongly Disagree	Strongly Disagree	Uncertain	Disagree	Agree	Disagree	Disagree	Disagree	Disagree	Disagree	Disagree	47	Poor - moderate	Uncertain	Agree	Disagree	Uncertain	Disagree	Uncertain	Agree	Disagree	Disagree	Agree	16	13	Accepting	Poor to Moderate Adherence	3	28
< 65 yo	Malay	Secondary education	RM1-3000	15	CKD Stage 4	2	< 5 years	Yes	7	> 5 meds	Disagree	Disagree	Disagree	Disagree	Disagree	Strongly Disagree	Disagree	Disagree	Disagree	Strongly Disagree	Disagree	Disagree	50	Poor - moderate	Agree	Disagree	Agree	Agree	Agree	Disagree	Agree	Disagree	Agree	Disagree	18	14	Accepting	Poor to Moderate Adherence	4	30
< 65 yo	Malay	Secondary education	RM1-3000	9	CKD Stage 5	1	< 5 years	Yes	9	> 5 meds	Agree	Agree	Disagree	Uncertain	Agree	Disagree	Disagree	Agree	Disagree	Agree	Disagree	Disagree	37	Poor - moderate	Disagree	Agree	Uncertain	Uncertain	Agree	Uncertain	Disagree	Uncertain	Agree	Disagree	12	18	Sceptical	Good Adherence	-6	24
< 65 yo	Malay	Secondary education	<RM1000	11	CKD Stage 5	5	5-10 years	Yes	7	> 5 meds	Agree	Uncertain	Agree	Disagree	Agree	Disagree	Agree	Strongly Agree	Uncertain	Uncertain	Uncertain	Agree	31	Poor - moderate	Uncertain	Agree	Uncertain	Uncertain	Agree	Agree	Uncertain	Uncertain	Agree	Uncertain	15	19	Ambivalent	Good Adherence	-4	19
< 65 yo	Malay	Secondary education	<RM1000	30	CKD Stage 3b	1	< 5 years	Yes	5	≤ 5 meds	Agree	Strongly Disagree	Strongly Agree	Disagree	Agree	Strongly Disagree	Disagree	Strongly Agree	Strongly Disagree	Strongly Disagree	Strongly Disagree	Strongly Disagree	44	Poor - moderate	Strongly Agree	Strongly Agree	Strongly Agree	Disagree	Strongly Agree	Agree	Uncertain	Agree	Strongly Agree	Uncertain	18	23	Ambivalent	Good Adherence	-5	30
< 65 yo	Malay	Secondary education	RM1-3000	10	CKD Stage 5	2	< 5 years	Yes	6	> 5 meds	Agree	Strongly Disagree	Strongly Disagree	Strongly Disagree	Agree	Agree	Disagree	Agree	Strongly Disagree	Strongly Disagree	Strongly Disagree	Strongly Disagree	47	Poor - moderate	Strongly Agree	Strongly Agree	Uncertain	Uncertain	Strongly Agree	Agree	Agree	Strongly Disagree	Strongly Agree	Strongly Agree	20	20	Ambivalent	Good Adherence	0	31
≥ 65 yo	Malay	Bachelor's degree	>RM5000	35	CKD Stage 3b	5	5-10 years	Yes	6	> 5 meds	Strongly Disagree	Disagree	Strongly Disagree	Disagree	Disagree	Strongly Disagree	Strongly Disagree	Disagree	Strongly Disagree	Strongly Disagree	Strongly Disagree	Strongly Disagree	56	Good	Uncertain	Agree	Uncertain	Uncertain	Agree	Uncertain	Strongly Disagree	Uncertain	Uncertain	Uncertain	13	17	Sceptical	Good Adherence	-4	34
≥ 65 yo	Malay	Secondary education	RM1-3000	31	CKD Stage 3b	10	5-10 years	Yes	8	> 5 meds	Disagree	Disagree	Disagree	Disagree	Disagree	Disagree	Disagree	Disagree	Disagree	Disagree	Disagree	Disagree	48	Poor - moderate	Uncertain	Uncertain	Uncertain	Agree	Agree	Uncertain	Agree	Uncertain	Agree	Agree	18	17	Ambivalent	Good Adherence	1	28
≥ 65 yo	Malay	Primary education	<RM1000	24	CKD Stage 4	2	< 5 years	No	7	> 5 meds	Strongly Disagree	Strongly Disagree	Strongly Disagree	Strongly Disagree	Strongly Agree	Strongly Disagree	Strongly Disagree	Strongly Disagree	Strongly Disagree	Strongly Disagree	Strongly Disagree	Strongly Disagree	56	Good	Agree	Agree	Uncertain	Uncertain	Strongly Agree	Uncertain	Agree	Uncertain	Agree	Agree	18	19	Ambivalent	Good Adherence	-1	35
≥ 65 yo	Malay	Primary education	<RM1000	23	CKD Stage 4	5	5-10 years	Yes	10	> 5 meds	Strongly Disagree	Strongly Disagree	Strongly Disagree	Uncertain	Agree	Strongly Disagree	Strongly Disagree	Strongly Disagree	Strongly Disagree	Disagree	Disagree	Strongly Disagree	53	Poor - moderate	Uncertain	Disagree	Agree	Strongly Agree	Disagree	Disagree	Uncertain	Strongly Disagree	Uncertain	Strongly Agree	20	10	Accepting	Poor to Moderate Adherence	10	33
≥ 65 yo	Malay	Diploma	<RM1000	25	CKD Stage 4	8	5-10 years	Yes	7	> 5 meds	Strongly Disagree	Strongly Disagree	Strongly Disagree	Strongly Disagree	Strongly Disagree	Strongly Disagree	Strongly Disagree	Strongly Disagree	Strongly Disagree	Strongly Disagree	Strongly Disagree	Strongly Disagree	60	Good	Uncertain	Uncertain	Uncertain	Agree	Agree	Uncertain	Uncertain	Agree	Agree	Disagree	15	18	Ambivalent	Good Adherence	-3	35
≥ 65 yo	Malay	Secondary education	RM3001-5000	36	CKD Stage 3b	3	< 5 years	No	6	> 5 meds	Strongly Disagree	Strongly Disagree	Strongly Disagree	Strongly Disagree	Strongly Disagree	Strongly Disagree	Strongly Disagree	Strongly Disagree	Strongly Disagree	Strongly Disagree	Strongly Disagree	Strongly Disagree	60	Good	Strongly Agree	Uncertain	Strongly Agree	Uncertain	Agree	Uncertain	Strongly Agree	Strongly Disagree	Strongly Disagree	Strongly Agree	23	12	Accepting	Poor to Moderate Adherence	11	35
≥ 65 yo	Chinese	Secondary education	RM3001-5000	38	CKD Stage 3b	3	< 5 years	No	5	≤ 5 meds	Strongly Disagree	Strongly Disagree	Strongly Disagree	Strongly Disagree	Strongly Disagree	Strongly Disagree	Strongly Disagree	Strongly Disagree	Strongly Disagree	Strongly Disagree	Strongly Disagree	Strongly Disagree	60	Good	Strongly Agree	Strongly Disagree	Strongly Agree	Uncertain	Agree	Uncertain	Strongly Agree	Strongly Disagree	Strongly Disagree	Strongly Agree	23	10	Accepting	Poor to Moderate Adherence	13	35
< 65 yo	Malay	Secondary education	RM3001-5000	33	CKD Stage 3b	2	< 5 years	Yes	6	> 5 meds	Strongly Disagree	Strongly Disagree	Strongly Disagree	Strongly Disagree	Strongly Disagree	Strongly Disagree	Strongly Disagree	Strongly Disagree	Strongly Disagree	Strongly Disagree	Strongly Disagree	Strongly Disagree	60	Good	Strongly Agree	Strongly Disagree	Strongly Agree	Strongly Agree	Strongly Disagree	Strongly Disagree	Strongly Agree	Strongly Disagree	Strongly Disagree	Strongly Agree	25	5	Accepting	Poor to Moderate Adherence	20	35
< 65 yo	Malay	Diploma	>RM5000	50	CKD Stage 3a	2	< 5 years	No	3	≤ 5 meds	Uncertain	Disagree	Strongly Disagree	Disagree	Strongly Disagree	Strongly Disagree	Disagree	Strongly Disagree	Strongly Disagree	Strongly Disagree	Strongly Disagree	Strongly Disagree	55	Good	Strongly Agree	Strongly Disagree	Strongly Agree	Strongly Agree	Strongly Agree	Uncertain	Strongly Agree	Strongly Disagree	Strongly Disagree	Strongly Disagree	21	11	Accepting	Poor to Moderate Adherence	10	33
≥ 65 yo	Malay	No formal education	RM1-3000	32	CKD Stage 3b	3	< 5 years	No	8	> 5 meds	Disagree	Disagree	Strongly Disagree	Disagree	Disagree	Strongly Disagree	Disagree	Strongly Disagree	Strongly Disagree	Strongly Disagree	Strongly Disagree	Disagree	54	Poor - moderate	Strongly Agree	Strongly Disagree	Agree	Agree	Strongly Disagree	Strongly Disagree	Agree	Strongly Disagree	Strongly Disagree	Agree	21	5	Accepting	Poor to Moderate Adherence	16	32
< 65 yo	Malay	Secondary education	RM1-3000	51	CKD Stage 3a	2	< 5 years	Yes	7	> 5 meds	Strongly Disagree	Strongly Disagree	Strongly Disagree	Strongly Disagree	Strongly Disagree	Strongly Disagree	Strongly Disagree	Strongly Disagree	Strongly Disagree	Strongly Disagree	Strongly Disagree	Strongly Disagree	60	Good	Disagree	Strongly Disagree	Disagree	Agree	Uncertain	Uncertain	Uncertain	Strongly Agree	Uncertain	Uncertain	14	15	Sceptical	Good Adherence	-1	35
≥ 65 yo	Malay	Secondary education	<RM1000	25	CKD Stage 4	8	5-10 years	Yes	6	> 5 meds	Uncertain	Disagree	Uncertain	Disagree	Disagree	Disagree	Disagree	Disagree	Disagree	Disagree	Disagree	Strongly Disagree	47	Poor - moderate	Disagree	Strongly Disagree	Disagree	Disagree	Agree	Strongly Disagree	Uncertain	Strongly Disagree	Uncertain	Strongly Agree	14	10	Indifferent	Good Adherence	4	28
≥ 65 yo	Malay	Secondary education	<RM1000	15	CKD Stage 4	9	5-10 years	Yes	9	> 5 meds	Uncertain	Disagree	Uncertain	Disagree	Disagree	Disagree	Disagree	Disagree	Disagree	Disagree	Disagree	Strongly Disagree	47	Poor - moderate	Disagree	Strongly Disagree	Disagree	Disagree	Agree	Strongly Disagree	Uncertain	Strongly Disagree	Uncertain	Strongly Agree	14	10	Indifferent	Good Adherence	4	28
≥ 65 yo	Malay	Primary education	RM1-3000	32	CKD Stage 3b	1	< 5 years	Yes	7	> 5 meds	Disagree	Disagree	Disagree	Disagree	Disagree	Disagree	Disagree	Disagree	Disagree	Disagree	Disagree	Disagree	48	Poor - moderate	Uncertain	Uncertain	Uncertain	Agree	Agree	Uncertain	Agree	Uncertain	Agree	Agree	18	17	Ambivalent	Good Adherence	1	28
≥ 65 yo	Malay	Bachelor's degree	RM3001-5000	24	CKD Stage 4	8	5-10 years	Yes	8	> 5 meds	Strongly Disagree	Strongly Disagree	Strongly Disagree	Strongly Disagree	Strongly Disagree	Strongly Disagree	Strongly Disagree	Strongly Disagree	Strongly Disagree	Strongly Disagree	Strongly Disagree	Strongly Disagree	60	Good	Strongly Agree	Strongly Disagree	Strongly Agree	Strongly Agree	Uncertain	Agree	Strongly Agree	Strongly Disagree	Strongly Agree	Strongly Agree	25	14	Accepting	Poor to Moderate Adherence	11	35
≥ 65 yo	Malay	Secondary education	<RM1000	27	CKD Stage 4	11	> 10 years	No	5	≤ 5 meds	Strongly Disagree	Strongly Disagree	Strongly Disagree	Strongly Disagree	Disagree	Strongly Disagree	Disagree	Disagree	Strongly Disagree	Strongly Disagree	Strongly Disagree	Strongly Disagree	57	Good	Agree	Agree	Uncertain	Uncertain	Agree	Uncertain	Agree	Uncertain	Uncertain	Agree	18	17	Ambivalent	Good Adherence	1	34
≥ 65 yo	Malay	Secondary education	<RM1000	31	CKD Stage 3b	10	5-10 years	Yes	7	> 5 meds	Strongly Disagree	Strongly Disagree	Strongly Disagree	Uncertain	Agree	Strongly Disagree	Strongly Disagree	Strongly Disagree	Strongly Disagree	Disagree	Disagree	Strongly Disagree	53	Poor - moderate	Uncertain	Disagree	Agree	Strongly Agree	Disagree	Disagree	Uncertain	Strongly Agree	Uncertain	Strongly Agree	20	14	Accepting	Poor to Moderate Adherence	6	33
≥ 65 yo	Malay	Primary education	RM1-3000	10	CKD Stage 5	3	< 5 years	Yes	11	> 5 meds	Strongly Disagree	Strongly Disagree	Strongly Disagree	Strongly Disagree	Disagree	Strongly Disagree	Strongly Disagree	Strongly Disagree	Strongly Disagree	Strongly Disagree	Strongly Disagree	Strongly Disagree	59	Good	Strongly Agree	Strongly Disagree	Agree	Agree	Disagree	Strongly Agree	Agree	Strongly Disagree	Disagree	Strongly Agree	22	11	Accepting	Poor to Moderate Adherence	11	35
≥ 65 yo	Malay	Primary education	<RM1000	10	CKD Stage 5	18	> 10 years	Yes	11	> 5 meds	Strongly Disagree	Strongly Disagree	Strongly Disagree	Strongly Disagree	Strongly Disagree	Strongly Disagree	Strongly Disagree	Strongly Disagree	Strongly Disagree	Strongly Disagree	Strongly Disagree	Strongly Disagree	60	Good	Uncertain	Uncertain	Uncertain	Agree	Agree	Uncertain	Uncertain	Agree	Agree	Disagree	15	18	Ambivalent	Good Adherence	-3	35
≥ 65 yo	Malay	Secondary education	RM1-3000	5	CKD Stage 5	15	> 10 years	No	8	> 5 meds	Uncertain	Uncertain	Uncertain	Disagree	Disagree	Disagree	Disagree	Disagree	Uncertain	Disagree	Uncertain	Uncertain	42	Poor - moderate	Uncertain	Disagree	Disagree	Disagree	Uncertain	Uncertain	Uncertain	Disagree	Uncertain	Agree	14	13	Indifferent	Good Adherence	1	24
≥ 65 yo	Malay	Secondary education	RM1-3000	19	CKD Stage 4	10	5-10 years	No	7	> 5 meds	Disagree	Disagree	Disagree	Disagree	Disagree	Disagree	Disagree	Disagree	Strongly Disagree	Strongly Disagree	Disagree	Strongly Disagree	51	Poor - moderate	Disagree	Disagree	Disagree	Uncertain	Uncertain	Uncertain	Uncertain	Disagree	Disagree	Agree	14	12	Indifferent	Good Adherence	2	30
< 65 yo	Malay	Secondary education	RM1-3000	30	CKD Stage 3b	5	5-10 years	Yes	5	≤ 5 meds	Disagree	Disagree	Disagree	Disagree	Disagree	Disagree	Disagree	Disagree	Strongly Disagree	Strongly Disagree	Disagree	Strongly Disagree	51	Poor - moderate	Disagree	Disagree	Disagree	Uncertain	Uncertain	Uncertain	Uncertain	Disagree	Disagree	Agree	14	12	Indifferent	Good Adherence	2	30
≥ 65 yo	Malay	Bachelor's degree	RM3001-5000	13	CKD Stage 5	5	5-10 years	Yes	9	> 5 meds	Strongly Disagree	Strongly Disagree	Strongly Disagree	Strongly Disagree	Strongly Disagree	Strongly Disagree	Strongly Disagree	Strongly Disagree	Strongly Disagree	Strongly Disagree	Strongly Disagree	Strongly Disagree	60	Good	Strongly Agree	Uncertain	Agree	Agree	Uncertain	Uncertain	Agree	Strongly Disagree	Strongly Agree	Strongly Agree	22	15	Ambivalent	Good Adherence	7	35
≥ 65 yo	Malay	Secondary education	<RM1000	21	CKD Stage 4	3	< 5 years	Yes	3	≤ 5 meds	Strongly Disagree	Strongly Disagree	Strongly Disagree	Strongly Disagree	Strongly Disagree	Strongly Disagree	Strongly Disagree	Strongly Disagree	Strongly Disagree	Strongly Disagree	Strongly Disagree	Strongly Disagree	60	Good	Agree	Agree	Agree	Agree	Uncertain	Agree	Agree	Uncertain	Agree	Agree	20	18	Ambivalent	Good Adherence	2	35
≥ 65 yo	Malay	Secondary education	RM1-3000	27	CKD Stage 4	18	> 10 years	Yes	9	> 5 meds	Disagree	Disagree	Disagree	Disagree	Disagree	Disagree	Disagree	Disagree	Strongly Disagree	Strongly Disagree	Uncertain	Strongly Disagree	50	Poor - moderate	Disagree	Disagree	Disagree	Uncertain	Uncertain	Uncertain	Uncertain	Disagree	Disagree	Agree	14	12	Indifferent	Good Adherence	2	29
≥ 65 yo	Malay	Secondary education	RM1-3000	39	CKD Stage 3b	15	> 10 years	No	8	> 5 meds	Disagree	Disagree	Disagree	Disagree	Disagree	Disagree	Disagree	Disagree	Strongly Disagree	Strongly Disagree	Uncertain	Strongly Disagree	50	Poor - moderate	Disagree	Disagree	Disagree	Uncertain	Uncertain	Uncertain	Uncertain	Disagree	Disagree	Agree	14	12	Indifferent	Good Adherence	2	29
< 65 yo	Malay	Secondary education	<RM1000	16	CKD Stage 4	1	< 5 years	Yes	5	≤ 5 meds	Agree	Disagree	Disagree	Agree	Disagree	Disagree	Disagree	Disagree	Disagree	Disagree	Disagree	Disagree	44	Poor - moderate	Strongly Agree	Uncertain	Disagree	Disagree	Uncertain	Uncertain	Uncertain	Disagree	Uncertain	Disagree	14	14	Indifferent	Good Adherence	0	28
< 65 yo	Malay	Diploma	RM3001-5000	38	CKD Stage 3b	3	< 5 years	Yes	5	≤ 5 meds	Strongly Disagree	Strongly Disagree	Disagree	Disagree	Disagree	Strongly Disagree	Disagree	Disagree	Strongly Disagree	Strongly Disagree	Strongly Disagree	Disagree	54	Poor - moderate	Strongly Agree	Disagree	Agree	Agree	Disagree	Strongly Disagree	Agree	Strongly Disagree	Disagree	Strongly Agree	22	8	Accepting	Poor to Moderate Adherence	14	32
≥ 65 yo	Malay	Secondary education	RM3001-5000	19	CKD Stage 4	15	> 10 years	No	7	> 5 meds	Disagree	Disagree	Disagree	Disagree	Disagree	Disagree	Disagree	Disagree	Strongly Disagree	Strongly Disagree	Uncertain	Strongly Disagree	50	Poor - moderate	Disagree	Disagree	Disagree	Uncertain	Uncertain	Uncertain	Uncertain	Disagree	Disagree	Agree	14	12	Indifferent	Good Adherence	2	29
≥ 65 yo	Malay	Secondary education	RM1-3000	19	CKD Stage 4	18	> 10 years	Yes	9	> 5 meds	Disagree	Disagree	Disagree	Disagree	Disagree	Disagree	Disagree	Disagree	Disagree	Strongly Disagree	Disagree	Disagree	49	Poor - moderate	Uncertain	Uncertain	Disagree	Disagree	Uncertain	Uncertain	Uncertain	Disagree	Uncertain	Agree	14	14	Indifferent	Good Adherence	0	29
≥ 65 yo	Malay	Secondary education	<RM1000	39	CKD Stage 3b	11	> 10 years	Yes	8	> 5 meds	Strongly Disagree	Strongly Disagree	Strongly Disagree	Strongly Disagree	Strongly Disagree	Strongly Disagree	Strongly Disagree	Strongly Disagree	Strongly Disagree	Strongly Disagree	Strongly Disagree	Strongly Disagree	60	Good	Strongly Agree	Disagree	Strongly Disagree	Disagree	Strongly Disagree	Strongly Disagree	Strongly Disagree	Disagree	Disagree	Uncertain	12	8	Indifferent	Good Adherence	4	35
< 65 yo	Malay	Secondary education	RM1-3000	17	CKD Stage 4	1	< 5 years	No	5	≤ 5 meds	Uncertain	Disagree	Disagree	Disagree	Disagree	Disagree	Disagree	Disagree	Strongly Disagree	Strongly Disagree	Disagree	Strongly Disagree	50	Poor - moderate	Disagree	Disagree	Disagree	Uncertain	Uncertain	Uncertain	Uncertain	Disagree	Disagree	Agree	14	12	Indifferent	Good Adherence	2	30
≥ 65 yo	Malay	Secondary education	RM1-3000	6	CKD Stage 5	1	< 5 years	Yes	11	> 5 meds	Uncertain	Disagree	Disagree	Disagree	Disagree	Disagree	Disagree	Disagree	Strongly Disagree	Strongly Disagree	Disagree	Strongly Disagree	50	Poor - moderate	Disagree	Disagree	Disagree	Uncertain	Uncertain	Uncertain	Disagree	Uncertain	Disagree	Agree	13	13	Indifferent	Good Adherence	0	30
< 65 yo	Malay	Diploma	RM3001-5000	36	CKD Stage 3b	2	< 5 years	Yes	6	> 5 meds	Disagree	Strongly Disagree	Strongly Disagree	Strongly Disagree	Strongly Disagree	Strongly Disagree	Disagree	Strongly Disagree	Strongly Disagree	Strongly Disagree	Strongly Disagree	Strongly Disagree	58	Good	Strongly Agree	Strongly Agree	Agree	Strongly Agree	Agree	Strongly Disagree	Agree	Strongly Disagree	Strongly Disagree	Strongly Disagree	19	12	Accepting	Poor to Moderate Adherence	7	34
< 65 yo	Malay	Secondary education	RM1-3000	31	CKD Stage 3b	2	< 5 years	Yes	7	> 5 meds	Agree	Strongly Disagree	Strongly Disagree	Disagree	Strongly Disagree	Strongly Disagree	Disagree	Disagree	Strongly Disagree	Disagree	Disagree	Disagree	51	Poor - moderate	Uncertain	Disagree	Uncertain	Uncertain	Agree	Disagree	Disagree	Strongly Disagree	Disagree	Disagree	13	11	Indifferent	Good Adherence	2	31
< 65 yo	Chinese	Secondary education	RM3001-5000	17	CKD Stage 4	10	5-10 years	No	6	> 5 meds	Disagree	Strongly Disagree	Strongly Disagree	Agree	Disagree	Disagree	Disagree	Strongly Disagree	Strongly Disagree	Strongly Disagree	Strongly Disagree	Strongly Disagree	53	Poor - moderate	Agree	Uncertain	Agree	Agree	Uncertain	Disagree	Agree	Disagree	Disagree	Strongly Agree	21	12	Accepting	Poor to Moderate Adherence	9	33
≥ 65 yo	Malay	Secondary education	RM1-3000	40	CKD Stage 3b	1	< 5 years	Yes	12	> 5 meds	Disagree	Disagree	Disagree	Disagree	Disagree	Disagree	Disagree	Disagree	Disagree	Disagree	Disagree	Uncertain	47	Poor - moderate	Agree	Agree	Uncertain	Uncertain	Agree	Uncertain	Agree	Uncertain	Agree	Agree	18	18	Ambivalent	Good Adherence	0	27
≥ 65 yo	Malay	Secondary education	<RM1000	22	CKD Stage 4	2	< 5 years	No	4	≤ 5 meds	Disagree	Disagree	Disagree	Disagree	Disagree	Disagree	Disagree	Disagree	Disagree	Disagree	Disagree	Disagree	48	Poor - moderate	Agree	Uncertain	Uncertain	Agree	Agree	Uncertain	Agree	Uncertain	Agree	Agree	19	17	Ambivalent	Good Adherence	2	28
< 65 yo	Others	Primary education	<RM1000	24	CKD Stage 4	3	< 5 years	No	3	≤ 5 meds	Agree	Disagree	Agree	Agree	Disagree	Agree	Agree	Agree	Disagree	Agree	Uncertain	Agree	31	Poor - moderate	Agree	Disagree	Agree	Agree	Agree	Strongly Disagree	Agree	Disagree	Agree	Agree	20	13	Accepting	Poor to Moderate Adherence	7	17
< 65 yo	Malay	Secondary education	<RM1000	11	CKD Stage 5	1	< 5 years	Yes	8	> 5 meds	Strongly Disagree	Disagree	Strongly Disagree	Strongly Disagree	Strongly Disagree	Strongly Disagree	Strongly Disagree	Disagree	Strongly Disagree	Strongly Disagree	Strongly Disagree	Strongly Disagree	58	Good	Strongly Agree	Strongly Disagree	Agree	Strongly Agree	Uncertain	Uncertain	Agree	Strongly Disagree	Disagree	Strongly Agree	23	10	Accepting	Poor to Moderate Adherence	13	34
< 65 yo	Malay	Primary education	<RM1000	9	CKD Stage 5	1	< 5 years	Yes	11	> 5 meds	Strongly Disagree	Agree	Strongly Disagree	Strongly Disagree	Disagree	Strongly Disagree	Strongly Disagree	Strongly Disagree	Strongly Disagree	Strongly Agree	Agree	Strongly Disagree	49	Poor - moderate	Strongly Agree	Agree	Uncertain	Strongly Disagree	Uncertain	Agree	Strongly Disagree	Disagree	Disagree	Uncertain	13	15	Sceptical	Good Adherence	-2	25
< 65 yo	Malay	No formal education	<RM1000	11	CKD Stage 5	32	> 10 years	Yes	7	> 5 meds	Strongly Disagree	Strongly Disagree	Disagree	Disagree	Disagree	Strongly Disagree	Disagree	Disagree	Strongly Disagree	Strongly Disagree	Disagree	Disagree	53	Poor - moderate	Agree	Disagree	Uncertain	Disagree	Disagree	Disagree	Agree	Disagree	Disagree	Disagree	15	10	Accepting	Poor to Moderate Adherence	5	31
< 65 yo	Malay	Primary education	<RM1000	10	CKD Stage 5	2	< 5 years	Yes	9	> 5 meds	Agree	Disagree	Disagree	Agree	Agree	Agree	Agree	Disagree	Disagree	Agree	Agree	Agree	32	Poor - moderate	Agree	Agree	Agree	Disagree	Disagree	Agree	Agree	Disagree	Agree	Agree	18	16	Ambivalent	Good Adherence	2	18
≥ 65 yo	Malay	Primary education	<RM1000	28	CKD Stage 4	6	5-10 years	Yes	10	> 5 meds	Strongly Disagree	Strongly Disagree	Strongly Disagree	Agree	Strongly Disagree	Strongly Disagree	Strongly Disagree	Strongly Disagree	Strongly Disagree	Strongly Disagree	Strongly Disagree	Strongly Disagree	57	Good	Agree	Agree	Strongly Agree	Agree	Uncertain	Uncertain	Strongly Agree	Agree	Agree	Strongly Agree	23	18	Ambivalent	Good Adherence	5	35
≥ 65 yo	Chinese	Primary education	<RM1000	28	CKD Stage 4	5	5-10 years	Yes	9	> 5 meds	Disagree	Disagree	Disagree	Disagree	Disagree	Disagree	Disagree	Disagree	Disagree	Disagree	Disagree	Disagree	48	Poor - moderate	Agree	Uncertain	Agree	Uncertain	Uncertain	Uncertain	Agree	Agree	Agree	Agree	19	17	Ambivalent	Good Adherence	2	28
≥ 65 yo	Chinese	Primary education	<RM1000	34	CKD Stage 3b	10	5-10 years	Yes	10	> 5 meds	Strongly Disagree	Strongly Disagree	Strongly Disagree	Strongly Disagree	Strongly Disagree	Strongly Disagree	Disagree	Agree	Strongly Disagree	Strongly Disagree	Disagree	Strongly Disagree	55	Good	Disagree	Disagree	Strongly Disagree	Strongly Disagree	Uncertain	Uncertain	Strongly Disagree	Strongly Disagree	Strongly Disagree	Strongly Disagree	6	10	Indifferent	Good Adherence	-4	33
< 65 yo	Malay	Secondary education	RM3001-5000	32	CKD Stage 3b	1	< 5 years	Yes	11	> 5 meds	Strongly Disagree	Strongly Disagree	Strongly Disagree	Disagree	Disagree	Disagree	Strongly Disagree	Strongly Disagree	Disagree	Disagree	Strongly Disagree	Disagree	54	Poor - moderate	Agree	Agree	Agree	Agree	Strongly Agree	Uncertain	Uncertain	Strongly Disagree	Uncertain	Agree	19	16	Ambivalent	Good Adherence	3	32
< 65 yo	Malay	Secondary education	<RM1000	16	CKD Stage 4	1	< 5 years	Yes	7	> 5 meds	Strongly Disagree	Strongly Disagree	Strongly Disagree	Strongly Disagree	Strongly Disagree	Strongly Disagree	Strongly Disagree	Strongly Disagree	Strongly Disagree	Strongly Disagree	Strongly Disagree	Strongly Disagree	60	Good	Disagree	Agree	Agree	Uncertain	Strongly Agree	Uncertain	Disagree	Agree	Strongly Agree	Strongly Agree	16	21	Ambivalent	Good Adherence	-5	35
< 65 yo	Malay	Secondary education	<RM1000	16	CKD Stage 4	25	> 10 years	No	10	> 5 meds	Strongly Disagree	Strongly Disagree	Strongly Disagree	Strongly Disagree	Strongly Disagree	Strongly Disagree	Strongly Disagree	Strongly Disagree	Strongly Disagree	Strongly Disagree	Strongly Disagree	Strongly Disagree	60	Good	Strongly Agree	Uncertain	Agree	Strongly Agree	Strongly Agree	Uncertain	Strongly Agree	Strongly Disagree	Agree	Strongly Agree	24	16	Ambivalent	Good Adherence	8	35
< 65 yo	Malay	Secondary education	<RM1000	27	CKD Stage 4	1	< 5 years	Yes	6	> 5 meds	Disagree	Disagree	Disagree	Disagree	Disagree	Disagree	Disagree	Disagree	Disagree	Disagree	Disagree	Disagree	48	Poor - moderate	Agree	Disagree	Agree	Agree	Disagree	Disagree	Agree	Disagree	Disagree	Disagree	18	10	Accepting	Poor to Moderate Adherence	8	28
≥ 65 yo	Malay	Secondary education	RM3001-5000	19	CKD Stage 4	10	5-10 years	Yes	7	> 5 meds	Disagree	Disagree	Disagree	Disagree	Disagree	Disagree	Disagree	Disagree	Agree	Agree	Strongly Agree	Agree	39	Poor - moderate	Agree	Disagree	Agree	Agree	Agree	Disagree	Agree	Disagree	Agree	Agree	20	14	Accepting	Poor to Moderate Adherence	6	21
< 65 yo	Malay	Bachelor's degree	RM3001-5000	39	CKD Stage 3b	2	< 5 years	Yes	10	> 5 meds	Strongly Disagree	Strongly Disagree	Strongly Disagree	Uncertain	Strongly Disagree	Strongly Disagree	Strongly Disagree	Strongly Disagree	Strongly Disagree	Strongly Disagree	Disagree	Strongly Disagree	57	Good	Agree	Agree	Agree	Agree	Agree	Uncertain	Disagree	Agree	Agree	Agree	18	19	Ambivalent	Good Adherence	-1	34
< 65 yo	Malay	Diploma	>RM5000	19	CKD Stage 4	3	< 5 years	Yes	9	> 5 meds	Disagree	Strongly Disagree	Strongly Disagree	Agree	Agree	Agree	Agree	Agree	Strongly Disagree	Strongly Disagree	Strongly Disagree	Strongly Disagree	44	Poor - moderate	Agree	Agree	Disagree	Uncertain	Strongly Agree	Uncertain	Agree	Disagree	Agree	Agree	17	18	Ambivalent	Good Adherence	-1	29
< 65 yo	Others	Primary education	<RM1000	24	CKD Stage 4	25	> 10 years	No	7	> 5 meds	Agree	Agree	Agree	Disagree	Agree	Agree	Agree	Agree	Disagree	Agree	Agree	Disagree	30	Poor - moderate	Agree	Agree	Uncertain	Agree	Agree	Agree	Agree	Agree	Agree	Agree	19	20	Ambivalent	Good Adherence	-1	16
< 65 yo	Malay	Secondary education	RM1-3000	14	CKD Stage 5	5	5-10 years	Yes	11	> 5 meds	Agree	Disagree	Strongly Disagree	Agree	Strongly Disagree	Disagree	Disagree	Agree	Agree	Disagree	Disagree	Disagree	42	Poor - moderate	Agree	Strongly Agree	Strongly Agree	Strongly Agree	Strongly Agree	Strongly Agree	Strongly Agree	Strongly Disagree	Strongly Agree	Disagree	21	21	Ambivalent	Good Adherence	0	29
≥ 65 yo	Malay	Secondary education	<RM1000	11	CKD Stage 5	10	5-10 years	Yes	9	> 5 meds	Strongly Disagree	Disagree	Strongly Disagree	Disagree	Disagree	Disagree	Agree	Strongly Disagree	Strongly Disagree	Strongly Disagree	Strongly Disagree	Strongly Disagree	53	Poor - moderate	Agree	Disagree	Disagree	Uncertain	Disagree	Uncertain	Agree	Disagree	Disagree	Agree	17	11	Accepting	Poor to Moderate Adherence	6	30
≥ 65 yo	Malay	Primary education	<RM1000	39	CKD Stage 3b	5	5-10 years	Yes	6	> 5 meds	Disagree	Uncertain	Disagree	Strongly Disagree	Disagree	Agree	Disagree	Agree	Disagree	Disagree	Strongly Disagree	Strongly Disagree	46	Poor - moderate	Agree	Agree	Agree	Agree	Strongly Agree	Strongly Agree	Strongly Agree	Disagree	Agree	Agree	21	20	Ambivalent	Good Adherence	1	27
≥ 65 yo	Malay	Secondary education	<RM1000	13	CKD Stage 5	10	5-10 years	Yes	6	> 5 meds	Agree	Strongly Agree	Uncertain	Uncertain	Agree	Uncertain	Uncertain	Agree	Agree	Disagree	Disagree	Agree	31	Poor - moderate	Disagree	Agree	Disagree	Strongly Disagree	Agree	Uncertain	Disagree	Uncertain	Agree	Disagree	9	18	Sceptical	Good Adherence	-9	20
≥ 65 yo	Malay	Secondary education	RM1-3000	36	CKD Stage 3b	3	< 5 years	No	6	> 5 meds	Disagree	Strongly Disagree	Strongly Disagree	Agree	Disagree	Disagree	Disagree	Disagree	Strongly Disagree	Disagree	Disagree	Disagree	49	Poor - moderate	Agree	Disagree	Uncertain	Disagree	Disagree	Uncertain	Agree	Disagree	Disagree	Agree	17	11	Accepting	Poor to Moderate Adherence	6	30
< 65 yo	Malay	Secondary education	<RM1000	18	CKD Stage 4	2	< 5 years	Yes	9	> 5 meds	Uncertain	Agree	Agree	Agree	Strongly Agree	Strongly Agree	Agree	Agree	Agree	Agree	Strongly Agree	Strongly Agree	21	Poor - moderate	Uncertain	Strongly Agree	Uncertain	Strongly Disagree	Strongly Disagree	Uncertain	Strongly Disagree	Strongly Agree	Agree	Disagree	10	18	Sceptical	Good Adherence	-8	11
≥ 65 yo	Malay	No formal education	<RM1000	45	CKD Stage 3a	10	5-10 years	Yes	7	> 5 meds	Strongly Disagree	Strongly Disagree	Strongly Disagree	Strongly Disagree	Strongly Disagree	Strongly Disagree	Strongly Disagree	Strongly Disagree	Strongly Disagree	Strongly Disagree	Strongly Disagree	Strongly Disagree	60	Good	Disagree	Disagree	Disagree	Disagree	Disagree	Disagree	Disagree	Disagree	Disagree	Disagree	10	10	Indifferent	Good Adherence	0	35
< 65 yo	Malay	Primary education	RM1-3000	27	CKD Stage 4	1	< 5 years	Yes	13	> 5 meds	Strongly Disagree	Strongly Disagree	Strongly Disagree	Agree	Strongly Disagree	Strongly Disagree	Strongly Disagree	Strongly Disagree	Strongly Disagree	Strongly Disagree	Strongly Disagree	Strongly Disagree	57	Good	Agree	Agree	Agree	Agree	Disagree	Agree	Agree	Strongly Disagree	Agree	Strongly Agree	21	15	Ambivalent	Good Adherence	6	35
< 65 yo	Malay	Secondary education	<RM1000	31	CKD Stage 3b	5	5-10 years	Yes	7	> 5 meds	Strongly Disagree	Strongly Disagree	Strongly Disagree	Strongly Disagree	Strongly Disagree	Strongly Disagree	Strongly Disagree	Strongly Disagree	Strongly Disagree	Strongly Disagree	Strongly Disagree	Strongly Disagree	60	Good	Strongly Agree	Strongly Disagree	Strongly Disagree	Strongly Agree	Strongly Disagree	Strongly Disagree	Strongly Agree	Strongly Disagree	Strongly Disagree	Strongly Agree	21	5	Accepting	Poor to Moderate Adherence	16	35
< 65 yo	Malay	Diploma	<RM1000	28	CKD Stage 4	1	< 5 years	No	5	≤ 5 meds	Strongly Disagree	Disagree	Strongly Disagree	Strongly Disagree	Disagree	Disagree	Disagree	Disagree	Strongly Disagree	Disagree	Strongly Disagree	Strongly Disagree	54	Poor - moderate	Uncertain	Agree	Uncertain	Agree	Agree	Disagree	Agree	Strongly Disagree	Agree	Agree	18	15	Ambivalent	Good Adherence	3	31
< 65 yo	Malay	Secondary education	<RM1000	37	CKD Stage 3b	8	5-10 years	Yes	10	> 5 meds	Strongly Disagree	Strongly Disagree	Strongly Disagree	Strongly Disagree	Strongly Disagree	Strongly Disagree	Strongly Disagree	Strongly Disagree	Strongly Disagree	Strongly Disagree	Strongly Disagree	Strongly Disagree	60	Good	Strongly Agree	Agree	Strongly Agree	Uncertain	Agree	Strongly Disagree	Agree	Agree	Agree	Strongly Agree	22	17	Ambivalent	Good Adherence	5	35
< 65 yo	Malay	Secondary education	<RM1000	16	CKD Stage 4	2	< 5 years	Yes	10	> 5 meds	Strongly Disagree	Strongly Disagree	Strongly Disagree	Strongly Disagree	Strongly Disagree	Strongly Disagree	Strongly Disagree	Strongly Disagree	Strongly Disagree	Strongly Disagree	Strongly Disagree	Strongly Disagree	60	Good	Strongly Agree	Disagree	Strongly Agree	Strongly Agree	Strongly Disagree	Uncertain	Strongly Agree	Disagree	Disagree	Strongly Agree	25	10	Accepting	Poor to Moderate Adherence	15	35
< 65 yo	Malay	Primary education	RM1-3000	17	CKD Stage 4	2	< 5 years	Yes	9	> 5 meds	Disagree	Strongly Disagree	Uncertain	Agree	Uncertain	Uncertain	Uncertain	Agree	Strongly Agree	Disagree	Strongly Disagree	Agree	37	Poor - moderate	Strongly Disagree	Disagree	Agree	Strongly Disagree	Strongly Disagree	Uncertain	Strongly Disagree	Disagree	Agree	Disagree	9	12	Indifferent	Good Adherence	-3	25
< 65 yo	Indian	Secondary education	<RM1000	8	CKD Stage 5	1	< 5 years	Yes	6	> 5 meds	Strongly Disagree	Strongly Disagree	Strongly Disagree	Strongly Agree	Strongly Disagree	Strongly Disagree	Strongly Disagree	Strongly Disagree	Strongly Disagree	Strongly Disagree	Strongly Disagree	Disagree	55	Good	Strongly Agree	Agree	Strongly Agree	Strongly Agree	Strongly Agree	Strongly Agree	Strongly Agree	Strongly Agree	Strongly Agree	Strongly Agree	25	24	Ambivalent	Good Adherence	1	34
< 65 yo	Malay	Secondary education	<RM1000	45	CKD Stage 3a	1	< 5 years	Yes	9	> 5 meds	Disagree	Disagree	Disagree	Disagree	Disagree	Disagree	Disagree	Disagree	Disagree	Disagree	Disagree	Strongly Disagree	49	Poor - moderate	Disagree	Uncertain	Disagree	Uncertain	Agree	Agree	Uncertain	Agree	Agree	Agree	14	19	Sceptical	Good Adherence	-5	29
< 65 yo	Malay	Secondary education	RM1-3000	28	CKD Stage 4	1	< 5 years	No	3	≤ 5 meds	Uncertain	Disagree	Disagree	Strongly Agree	Agree	Disagree	Disagree	Disagree	Disagree	Disagree	Agree	Strongly Agree	37	Poor - moderate	Agree	Agree	Agree	Agree	Agree	Agree	Agree	Disagree	Uncertain	Strongly Agree	21	17	Ambivalent	Good Adherence	4	23
< 65 yo	Malay	Secondary education	<RM1000	27	CKD Stage 4	5	5-10 years	No	6	> 5 meds	Agree	Agree	Disagree	Disagree	Strongly Agree	Disagree	Disagree	Strongly Agree	Disagree	Disagree	Disagree	Disagree	38	Poor - moderate	Agree	Uncertain	Agree	Agree	Agree	Uncertain	Strongly Agree	Agree	Strongly Agree	Strongly Agree	22	19	Ambivalent	Good Adherence	3	26
< 65 yo	Malay	Secondary education	RM3001-5000	5	CKD Stage 5	2	< 5 years	Yes	11	> 5 meds	Strongly Disagree	Strongly Disagree	Disagree	Disagree	Strongly Disagree	Strongly Disagree	Strongly Disagree	Disagree	Disagree	Strongly Disagree	Disagree	Disagree	54	Poor - moderate	Strongly Disagree	Disagree	Disagree	Disagree	Uncertain	Uncertain	Disagree	Disagree	Disagree	Disagree	9	12	Indifferent	Good Adherence	-3	32
≥ 65 yo	Malay	Primary education	RM1-3000	51	CKD Stage 3a	1	< 5 years	Yes	9	> 5 meds	Strongly Disagree	Strongly Disagree	Strongly Disagree	Strongly Disagree	Strongly Disagree	Strongly Disagree	Strongly Disagree	Strongly Disagree	Strongly Disagree	Strongly Disagree	Strongly Disagree	Strongly Disagree	60	Good	Strongly Agree	Agree	Agree	Strongly Agree	Strongly Agree	Strongly Agree	Strongly Agree	Strongly Agree	Strongly Agree	Strongly Agree	24	24	Ambivalent	Good Adherence	0	35
≥ 65 yo	Malay	Secondary education	<RM1000	25	CKD Stage 4	5	5-10 years	Yes	8	> 5 meds	Strongly Disagree	Strongly Disagree	Strongly Disagree	Strongly Disagree	Strongly Disagree	Strongly Disagree	Strongly Disagree	Strongly Disagree	Agree	Strongly Disagree	Strongly Disagree	Agree	54	Poor - moderate	Strongly Agree	Strongly Disagree	Strongly Agree	Strongly Agree	Agree	Strongly Disagree	Strongly Agree	Strongly Disagree	Strongly Disagree	Strongly Agree	25	8	Accepting	Poor to Moderate Adherence	17	32
< 65 yo	Malay	Secondary education	<RM1000	30	CKD Stage 3b	1	< 5 years	Yes	9	> 5 meds	Strongly Disagree	Strongly Disagree	Strongly Disagree	Strongly Disagree	Strongly Disagree	Strongly Disagree	Strongly Disagree	Strongly Disagree	Strongly Disagree	Strongly Disagree	Strongly Disagree	Strongly Disagree	60	Good	Agree	Disagree	Agree	Agree	Disagree	Disagree	Agree	Strongly Disagree	Disagree	Strongly Agree	21	9	Accepting	Poor to Moderate Adherence	12	35
< 65 yo	Malay	Secondary education	RM1-3000	31	CKD Stage 3b	1	< 5 years	Yes	4	≤ 5 meds	Strongly Disagree	Strongly Disagree	Strongly Disagree	Strongly Disagree	Disagree	Strongly Disagree	Strongly Disagree	Strongly Disagree	Strongly Disagree	Uncertain	Strongly Disagree	Strongly Disagree	57	Good	Strongly Agree	Uncertain	Strongly Agree	Strongly Agree	Uncertain	Uncertain	Strongly Agree	Strongly Agree	Strongly Agree	Strongly Agree	25	19	Ambivalent	Good Adherence	6	33
≥ 65 yo	Malay	Secondary education	<RM1000	42	CKD Stage 3b	7	5-10 years	No	4	≤ 5 meds	Strongly Disagree	Strongly Disagree	Strongly Disagree	Strongly Disagree	Disagree	Strongly Disagree	Strongly Disagree	Strongly Disagree	Strongly Disagree	Strongly Disagree	Strongly Disagree	Strongly Disagree	59	Good	Strongly Agree	Strongly Disagree	Strongly Agree	Strongly Agree	Strongly Disagree	Strongly Disagree	Strongly Agree	Strongly Disagree	Uncertain	Strongly Agree	25	7	Accepting	Poor to Moderate Adherence	18	35
< 65 yo	Malay	Secondary education	<RM1000	28	CKD Stage 4	4	< 5 years	Yes	6	> 5 meds	Disagree	Disagree	Disagree	Disagree	Strongly Disagree	Strongly Disagree	Strongly Disagree	Strongly Disagree	Disagree	Strongly Disagree	Strongly Disagree	Strongly Disagree	55	Good	Strongly Agree	Strongly Disagree	Strongly Agree	Strongly Agree	Disagree	Uncertain	Strongly Agree	Strongly Disagree	Disagree	Strongly Agree	25	9	Accepting	Poor to Moderate Adherence	16	33
< 65 yo	Malay	Secondary education	RM1-3000	23	CKD Stage 4	7	5-10 years	Yes	11	> 5 meds	Strongly Disagree	Strongly Disagree	Strongly Disagree	Strongly Disagree	Strongly Disagree	Strongly Disagree	Disagree	Strongly Disagree	Strongly Disagree	Strongly Disagree	Strongly Disagree	Strongly Disagree	59	Good	Strongly Disagree	Strongly Agree	Strongly Agree	Strongly Agree	Strongly Agree	Uncertain	Strongly Agree	Strongly Disagree	Strongly Agree	Strongly Agree	21	19	Ambivalent	Good Adherence	2	34
< 65 yo	Malay	Bachelor's degree	RM1-3000	19	CKD Stage 4	5	5-10 years	Yes	7	> 5 meds	Disagree	Disagree	Disagree	Disagree	Disagree	Disagree	Disagree	Disagree	Disagree	Uncertain	Strongly Disagree	Strongly Disagree	49	Poor - moderate	Agree	Uncertain	Uncertain	Agree	Agree	Uncertain	Agree	Uncertain	Agree	Agree	19	17	Ambivalent	Good Adherence	2	29
≥ 65 yo	Malay	Secondary education	RM1-3000	29	CKD Stage 4	15	> 10 years	Yes	6	> 5 meds	Disagree	Disagree	Disagree	Disagree	Uncertain	Disagree	Disagree	Uncertain	Uncertain	Uncertain	Disagree	Uncertain	43	Poor - moderate	Agree	Agree	Agree	Agree	Agree	Uncertain	Agree	Uncertain	Agree	Agree	20	18	Ambivalent	Good Adherence	2	26
≥ 65 yo	Malay	Primary education	<RM1000	13	CKD Stage 5	20	> 10 years	Yes	8	> 5 meds	Disagree	Disagree	Disagree	Agree	Disagree	Disagree	Uncertain	Disagree	Disagree	Disagree	Disagree	Agree	43	Poor - moderate	Agree	Agree	Agree	Agree	Agree	Agree	Agree	Agree	Agree	Agree	20	20	Ambivalent	Good Adherence	0	25
≥ 65 yo	Malay	Primary education	<RM1000	13	CKD Stage 5	15	> 10 years	Yes	7	> 5 meds	Uncertain	Disagree	Strongly Disagree	Strongly Disagree	Uncertain	Disagree	Disagree	Uncertain	Disagree	Uncertain	Uncertain	Strongly Agree	42	Poor - moderate	Agree	Agree	Agree	Agree	Agree	Uncertain	Agree	Agree	Agree	Agree	20	19	Ambivalent	Good Adherence	1	24
< 65 yo	Malay	Diploma	RM3001-5000	16	CKD Stage 4	10	5-10 years	Yes	9	> 5 meds	Disagree	Strongly Disagree	Disagree	Uncertain	Uncertain	Disagree	Disagree	Disagree	Disagree	Disagree	Disagree	Disagree	47	Poor - moderate	Uncertain	Uncertain	Uncertain	Agree	Uncertain	Uncertain	Agree	Disagree	Agree	Strongly Agree	19	15	Ambivalent	Good Adherence	4	29
≥ 65 yo	Malay	Primary education	<RM1000	13	CKD Stage 5	10	5-10 years	Yes	7	> 5 meds	Agree	Disagree	Disagree	Uncertain	Disagree	Strongly Disagree	Disagree	Strongly Disagree	Strongly Disagree	Strongly Disagree	Strongly Disagree	Strongly Disagree	51	Poor - moderate	Disagree	Disagree	Disagree	Disagree	Disagree	Disagree	Disagree	Disagree	Disagree	Disagree	10	10	Indifferent	Good Adherence	0	32
≥ 65 yo	Malay	No formal education	<RM1000	26	CKD Stage 4	2	< 5 years	Yes	8	> 5 meds	Disagree	Agree	Agree	Disagree	Disagree	Disagree	Strongly Disagree	Agree	Disagree	Disagree	Disagree	Disagree	43	Poor - moderate	Disagree	Disagree	Disagree	Disagree	Disagree	Disagree	Disagree	Disagree	Disagree	Disagree	10	10	Indifferent	Good Adherence	0	25
< 65 yo	Malay	Secondary education	<RM1000	25	CKD Stage 4	6	5-10 years	Yes	6	> 5 meds	Strongly Disagree	Strongly Disagree	Strongly Disagree	Agree	Disagree	Strongly Disagree	Strongly Disagree	Strongly Disagree	Strongly Disagree	Strongly Disagree	Strongly Disagree	Strongly Disagree	56	Good	Strongly Agree	Disagree	Strongly Disagree	Agree	Strongly Disagree	Strongly Disagree	Strongly Disagree	Strongly Disagree	Strongly Disagree	Strongly Disagree	12	6	Indifferent	Good Adherence	6	35
≥ 65 yo	Malay	Secondary education	RM1-3000	13	CKD Stage 5	3	< 5 years	Yes	8	> 5 meds	Strongly Disagree	Strongly Disagree	Strongly Disagree	Strongly Disagree	Disagree	Strongly Disagree	Strongly Disagree	Strongly Disagree	Strongly Disagree	Strongly Disagree	Strongly Disagree	Strongly Disagree	59	Good	Agree	Disagree	Agree	Uncertain	Agree	Uncertain	Uncertain	Strongly Disagree	Agree	Disagree	16	14	Accepting	Poor to Moderate Adherence	2	35
< 65 yo	Malay	Secondary education	<RM1000	15	CKD Stage 4	6	5-10 years	No	6	> 5 meds	Agree	Agree	Agree	Disagree	Strongly Disagree	Agree	Disagree	Disagree	Disagree	Disagree	Strongly Disagree	Strongly Disagree	43	Poor - moderate	Strongly Agree	Strongly Agree	Agree	Agree	Agree	Strongly Disagree	Agree	Strongly Disagree	Strongly Disagree	Disagree	19	12	Accepting	Poor to Moderate Adherence	7	24
< 65 yo	Malay	Secondary education	<RM1000	21	CKD Stage 4	1	< 5 years	Yes	12	> 5 meds	Disagree	Strongly Disagree	Strongly Disagree	Strongly Disagree	Disagree	Strongly Disagree	Strongly Disagree	Strongly Disagree	Strongly Disagree	Strongly Disagree	Strongly Disagree	Strongly Disagree	58	Good	Strongly Agree	Strongly Disagree	Strongly Agree	Strongly Agree	Agree	Uncertain	Strongly Agree	Strongly Disagree	Strongly Disagree	Strongly Agree	25	10	Accepting	Poor to Moderate Adherence	15	35
< 65 yo	Malay	Secondary education	<RM1000	15	CKD Stage 4	1	< 5 years	Yes	8	> 5 meds	Strongly Disagree	Strongly Disagree	Strongly Disagree	Disagree	Disagree	Strongly Disagree	Strongly Disagree	Strongly Disagree	Strongly Disagree	Disagree	Disagree	Strongly Disagree	56	Good	Strongly Agree	Strongly Agree	Strongly Agree	Strongly Agree	Strongly Disagree	Uncertain	Strongly Agree	Disagree	Disagree	Strongly Agree	25	13	Accepting	Poor to Moderate Adherence	12	33
< 65 yo	Malay	Secondary education	<RM1000	13	CKD Stage 5	1	< 5 years	Yes	5	≤ 5 meds	Strongly Disagree	Strongly Disagree	Strongly Disagree	Strongly Disagree	Strongly Disagree	Strongly Disagree	Strongly Disagree	Strongly Disagree	Strongly Disagree	Strongly Disagree	Strongly Disagree	Strongly Disagree	60	Good	Strongly Agree	Agree	Agree	Agree	Agree	Uncertain	Strongly Agree	Disagree	Agree	Strongly Agree	23	17	Ambivalent	Good Adherence	6	35
< 65 yo	Malay	Secondary education	<RM1000	31	CKD Stage 3b	1	< 5 years	Yes	6	> 5 meds	Strongly Disagree	Strongly Disagree	Strongly Disagree	Strongly Disagree	Strongly Disagree	Strongly Disagree	Strongly Disagree	Strongly Disagree	Strongly Disagree	Strongly Disagree	Strongly Disagree	Strongly Disagree	60	Good	Strongly Agree	Strongly Disagree	Strongly Agree	Strongly Agree	Strongly Disagree	Strongly Disagree	Strongly Agree	Strongly Disagree	Strongly Disagree	Strongly Agree	25	5	Accepting	Poor to Moderate Adherence	20	35
< 65 yo	Malay	Secondary education	RM3001-5000	49	CKD Stage 3a	20	> 10 years	No	6	> 5 meds	Disagree	Strongly Disagree	Disagree	Strongly Disagree	Disagree	Strongly Disagree	Disagree	Strongly Disagree	Strongly Disagree	Strongly Disagree	Strongly Disagree	Disagree	55	Good	Agree	Disagree	Disagree	Uncertain	Disagree	Uncertain	Agree	Disagree	Disagree	Agree	17	11	Accepting	Poor to Moderate Adherence	6	32
< 65 yo	Malay	Diploma	RM3001-5000	42	CKD Stage 3b	1	< 5 years	No	3	≤ 5 meds	Strongly Disagree	Strongly Disagree	Strongly Disagree	Strongly Disagree	Strongly Disagree	Strongly Disagree	Strongly Disagree	Strongly Disagree	Strongly Disagree	Strongly Disagree	Strongly Disagree	Strongly Disagree	60	Good	Agree	Uncertain	Uncertain	Agree	Uncertain	Strongly Disagree	Disagree	Strongly Disagree	Disagree	Disagree	15	10	Accepting	Poor to Moderate Adherence	5	35
< 65 yo	Malay	Secondary education	RM1-3000	13	CKD Stage 5	5	5-10 years	Yes	8	> 5 meds	Strongly Disagree	Strongly Disagree	Strongly Disagree	Strongly Disagree	Strongly Disagree	Strongly Disagree	Strongly Disagree	Strongly Disagree	Strongly Disagree	Strongly Disagree	Strongly Disagree	Strongly Disagree	60	Good	Uncertain	Agree	Uncertain	Disagree	Agree	Strongly Disagree	Agree	Disagree	Agree	Uncertain	15	15	Ambivalent	Good Adherence	0	35
≥ 65 yo	Malay	Primary education	<RM1000	33	CKD Stage 3b	2	< 5 years	Yes	7	> 5 meds	Strongly Disagree	Strongly Disagree	Strongly Disagree	Disagree	Disagree	Strongly Disagree	Strongly Disagree	Strongly Disagree	Strongly Disagree	Strongly Disagree	Strongly Disagree	Strongly Disagree	58	Good	Disagree	Disagree	Strongly Disagree	Uncertain	Agree	Disagree	Agree	Disagree	Disagree	Agree	14	12	Indifferent	Good Adherence	2	35
< 65 yo	Malay	Secondary education	<RM1000	57	CKD Stage 3a	2	< 5 years	Yes	4	≤ 5 meds	Agree	Strongly Disagree	Strongly Disagree	Disagree	Strongly Disagree	Strongly Disagree	Strongly Disagree	Agree	Disagree	Strongly Disagree	Disagree	Strongly Disagree	51	Poor - moderate	Agree	Uncertain	Agree	Agree	Strongly Agree	Agree	Uncertain	Uncertain	Strongly Agree	Agree	19	20	Ambivalent	Good Adherence	-1	34
< 65 yo	Malay	No formal education	<RM1000	13	CKD Stage 5	2	< 5 years	No	4	≤ 5 meds	Strongly Disagree	Strongly Disagree	Strongly Disagree	Strongly Disagree	Disagree	Strongly Disagree	Disagree	Agree	Strongly Disagree	Strongly Disagree	Strongly Disagree	Strongly Disagree	55	Good	Strongly Agree	Agree	Uncertain	Uncertain	Uncertain	Uncertain	Agree	Strongly Disagree	Disagree	Disagree	17	13	Accepting	Poor to Moderate Adherence	4	34
< 65 yo	Malay	Secondary education	<RM1000	20	CKD Stage 4	4	< 5 years	No	7	> 5 meds	Strongly Disagree	Strongly Disagree	Strongly Disagree	Strongly Disagree	Strongly Disagree	Strongly Disagree	Strongly Disagree	Strongly Disagree	Strongly Disagree	Strongly Disagree	Strongly Disagree	Strongly Disagree	60	Good	Strongly Agree	Strongly Agree	Agree	Strongly Agree	Strongly Agree	Uncertain	Strongly Agree	Strongly Agree	Agree	Strongly Agree	24	22	Ambivalent	Good Adherence	2	35
< 65 yo	Malay	Secondary education	RM1-3000	50	CKD Stage 3a	3	< 5 years	No	7	> 5 meds	Disagree	Disagree	Disagree	Disagree	Disagree	Strongly Disagree	Disagree	Disagree	Disagree	Strongly Agree	Uncertain	Agree	43	Poor - moderate	Strongly Agree	Uncertain	Uncertain	Uncertain	Uncertain	Uncertain	Uncertain	Uncertain	Uncertain	Uncertain	17	15	Ambivalent	Good Adherence	2	23
< 65 yo	Malay	Secondary education	RM1-3000	23	CKD Stage 4	3	< 5 years	Yes	8	> 5 meds	Strongly Disagree	Strongly Disagree	Strongly Disagree	Strongly Disagree	Strongly Disagree	Strongly Disagree	Strongly Disagree	Strongly Disagree	Strongly Disagree	Strongly Disagree	Strongly Disagree	Strongly Disagree	60	Good	Agree	Strongly Disagree	Agree	Agree	Agree	Uncertain	Agree	Strongly Disagree	Disagree	Agree	20	11	Accepting	Poor to Moderate Adherence	9	35
≥ 65 yo	Indian	Primary education	<RM1000	23	CKD Stage 4	2	< 5 years	Yes	10	> 5 meds	Strongly Disagree	Strongly Disagree	Strongly Disagree	Strongly Disagree	Strongly Disagree	Strongly Disagree	Strongly Disagree	Strongly Disagree	Strongly Disagree	Strongly Disagree	Strongly Disagree	Strongly Disagree	60	Good	Strongly Disagree	Strongly Disagree	Strongly Disagree	Disagree	Strongly Disagree	Uncertain	Uncertain	Strongly Disagree	Strongly Disagree	Strongly Disagree	8	7	Indifferent	Good Adherence	1	35
< 65 yo	Malay	Secondary education	<RM1000	30	CKD Stage 3b	6	5-10 years	Yes	8	> 5 meds	Strongly Disagree	Strongly Agree	Strongly Agree	Strongly Disagree	Strongly Disagree	Strongly Disagree	Uncertain	Strongly Disagree	Uncertain	Strongly Agree	Strongly Disagree	Strongly Agree	40	Poor - moderate	Strongly Agree	Strongly Disagree	Strongly Agree	Strongly Agree	Agree	Strongly Disagree	Disagree	Strongly Disagree	Strongly Agree	Strongly Agree	22	12	Accepting	Poor to Moderate Adherence	10	17
< 65 yo	Malay	Secondary education	<RM1000	44	CKD Stage 3b	5	5-10 years	Yes	7	> 5 meds	Strongly Disagree	Strongly Disagree	Strongly Disagree	Strongly Disagree	Strongly Disagree	Strongly Disagree	Strongly Disagree	Strongly Disagree	Strongly Disagree	Strongly Disagree	Strongly Disagree	Strongly Disagree	60	Good	Strongly Agree	Strongly Agree	Strongly Agree	Strongly Agree	Agree	Strongly Disagree	Strongly Agree	Strongly Disagree	Strongly Disagree	Strongly Agree	25	12	Accepting	Poor to Moderate Adherence	13	35
< 65 yo	Malay	Secondary education	RM1-3000	6	CKD Stage 5	1	< 5 years	Yes	7	> 5 meds	Strongly Disagree	Disagree	Disagree	Disagree	Disagree	Disagree	Uncertain	Disagree	Disagree	Disagree	Disagree	Disagree	48	Poor - moderate	Strongly Agree	Uncertain	Agree	Agree	Strongly Agree	Uncertain	Agree	Uncertain	Agree	Uncertain	20	18	Ambivalent	Good Adherence	2	27
< 65 yo	Malay	Secondary education	<RM1000	31	CKD Stage 3b	1	< 5 years	Yes	6	> 5 meds	Strongly Disagree	Strongly Disagree	Strongly Disagree	Strongly Disagree	Disagree	Strongly Disagree	Strongly Disagree	Strongly Disagree	Strongly Disagree	Strongly Disagree	Strongly Disagree	Strongly Disagree	59	Good	Strongly Agree	Strongly Agree	Uncertain	Uncertain	Disagree	Agree	Uncertain	Agree	Disagree	Agree	18	17	Ambivalent	Good Adherence	1	35
< 65 yo	Malay	Secondary education	RM1-3000	8	CKD Stage 5	4	< 5 years	Yes	4	≤ 5 meds	Strongly Disagree	Agree	Strongly Agree	Disagree	Strongly Disagree	Uncertain	Uncertain	Agree	Strongly Disagree	Strongly Disagree	Strongly Disagree	Agree	42	Poor - moderate	Disagree	Uncertain	Strongly Disagree	Disagree	Strongly Agree	Agree	Strongly Disagree	Uncertain	Agree	Agree	10	19	Sceptical	Good Adherence	-9	21
< 65 yo	Malay	Secondary education	<RM1000	17	CKD Stage 4	3	< 5 years	Yes	9	> 5 meds	Disagree	Strongly Agree	Strongly Disagree	Disagree	Disagree	Agree	Uncertain	Agree	Uncertain	Disagree	Disagree	Disagree	40	Poor - moderate	Uncertain	Agree	Uncertain	Uncertain	Uncertain	Agree	Uncertain	Uncertain	Agree	Uncertain	15	18	Ambivalent	Good Adherence	-3	23
< 65 yo	Malay	Secondary education	<RM1000	36	CKD Stage 3b	2	< 5 years	Yes	9	> 5 meds	Strongly Disagree	Strongly Disagree	Strongly Disagree	Disagree	Disagree	Disagree	Disagree	Disagree	Disagree	Disagree	Strongly Disagree	Uncertain	51	Poor - moderate	Strongly Agree	Disagree	Agree	Strongly Agree	Strongly Agree	Agree	Strongly Agree	Agree	Strongly Agree	Strongly Agree	24	20	Ambivalent	Good Adherence	4	30
< 65 yo	Malay	Diploma	RM1-3000	26	CKD Stage 4	1	< 5 years	Yes	6	> 5 meds	Strongly Disagree	Strongly Disagree	Strongly Disagree	Strongly Disagree	Strongly Disagree	Strongly Disagree	Strongly Disagree	Strongly Disagree	Strongly Disagree	Strongly Disagree	Strongly Disagree	Strongly Disagree	60	Good	Strongly Agree	Disagree	Disagree	Uncertain	Uncertain	Agree	Uncertain	Strongly Disagree	Uncertain	Uncertain	16	13	Accepting	Poor to Moderate Adherence	3	35
< 65 yo	Malay	Secondary education	<RM1000	38	CKD Stage 3b	2	< 5 years	No	6	> 5 meds	Disagree	Disagree	Disagree	Disagree	Disagree	Disagree	Disagree	Disagree	Disagree	Disagree	Disagree	Disagree	48	Poor - moderate	Agree	Agree	Agree	Agree	Agree	Agree	Agree	Agree	Agree	Agree	20	20	Ambivalent	Good Adherence	0	28
< 65 yo	Malay	Primary education	<RM1000	20	CKD Stage 4	3	< 5 years	Yes	8	> 5 meds	Strongly Disagree	Strongly Disagree	Strongly Disagree	Strongly Disagree	Disagree	Strongly Disagree	Strongly Disagree	Strongly Disagree	Strongly Disagree	Strongly Disagree	Strongly Disagree	Strongly Disagree	59	Good	Disagree	Strongly Agree	Uncertain	Disagree	Strongly Agree	Strongly Agree	Uncertain	Strongly Agree	Strongly Agree	Uncertain	13	25	Sceptical	Good Adherence	-12	35
< 65 yo	Malay	Secondary education	RM1-3000	10	CKD Stage 5	1	< 5 years	Yes	6	> 5 meds	Strongly Disagree	Strongly Disagree	Strongly Disagree	Strongly Disagree	Strongly Disagree	Strongly Disagree	Strongly Disagree	Strongly Disagree	Strongly Disagree	Strongly Disagree	Strongly Disagree	Strongly Disagree	60	Good	Disagree	Uncertain	Disagree	Agree	Agree	Agree	Agree	Disagree	Agree	Uncertain	15	17	Ambivalent	Good Adherence	-2	35
< 65 yo	Malay	Secondary education	<RM1000	7	CKD Stage 5	2	< 5 years	Yes	7	> 5 meds	Strongly Agree	Agree	Agree	Agree	Agree	Agree	Agree	Strongly Agree	Disagree	Disagree	Disagree	Strongly Disagree	31	Poor - moderate	Disagree	Agree	Strongly Disagree	Strongly Disagree	Strongly Agree	Agree	Strongly Agree	Uncertain	Agree	Disagree	11	20	Sceptical	Good Adherence	-9	21
< 65 yo	Malay	Secondary education	RM1-3000	23	CKD Stage 4	3	< 5 years	Yes	6	> 5 meds	Strongly Disagree	Disagree	Disagree	Agree	Disagree	Strongly Disagree	Disagree	Disagree	Disagree	Disagree	Disagree	Disagree	48	Poor - moderate	Strongly Agree	Strongly Agree	Strongly Agree	Strongly Agree	Strongly Agree	Agree	Agree	Agree	Strongly Agree	Strongly Agree	24	23	Ambivalent	Good Adherence	1	29
< 65 yo	Malay	Secondary education	RM1-3000	13	CKD Stage 5	1	< 5 years	No	4	≤ 5 meds	Strongly Disagree	Strongly Disagree	Strongly Disagree	Strongly Disagree	Strongly Disagree	Strongly Disagree	Strongly Disagree	Strongly Disagree	Strongly Disagree	Strongly Disagree	Strongly Disagree	Strongly Disagree	60	Good	Agree	Agree	Strongly Disagree	Strongly Disagree	Strongly Disagree	Strongly Disagree	Strongly Disagree	Strongly Disagree	Agree	Agree	11	11	Indifferent	Good Adherence	0	35
< 65 yo	Malay	Bachelor's degree	>RM5000	23	CKD Stage 4	2	< 5 years	Yes	8	> 5 meds	Strongly Disagree	Strongly Disagree	Strongly Disagree	Uncertain	Uncertain	Disagree	Disagree	Disagree	Strongly Disagree	Strongly Disagree	Strongly Disagree	Strongly Disagree	53	Poor - moderate	Strongly Agree	Uncertain	Uncertain	Strongly Agree	Agree	Strongly Disagree	Uncertain	Strongly Disagree	Strongly Disagree	Disagree	18	10	Accepting	Poor to Moderate Adherence	8	33
< 65 yo	Malay	Primary education	<RM1000	14	CKD Stage 5	3	< 5 years	Yes	5	≤ 5 meds	Strongly Disagree	Strongly Disagree	Strongly Disagree	Strongly Disagree	Strongly Disagree	Strongly Disagree	Strongly Disagree	Strongly Disagree	Strongly Disagree	Strongly Disagree	Strongly Disagree	Strongly Agree	56	Good	Strongly Disagree	Strongly Disagree	Uncertain	Strongly Disagree	Agree	Strongly Disagree	Strongly Disagree	Strongly Disagree	Agree	Strongly Agree	11	11	Indifferent	Good Adherence	0	31
< 65 yo	Chinese	Secondary education	<RM1000	19	CKD Stage 4	1	< 5 years	Yes	6	> 5 meds	Disagree	Disagree	Disagree	Disagree	Disagree	Strongly Disagree	Strongly Disagree	Strongly Disagree	Strongly Disagree	Strongly Disagree	Strongly Disagree	Strongly Disagree	55	Good	Strongly Agree	Uncertain	Strongly Disagree	Strongly Disagree	Agree	Uncertain	Disagree	Agree	Disagree	Uncertain	12	16	Sceptical	Good Adherence	-4	33
≥ 65 yo	Malay	Secondary education	<RM1000	47	CKD Stage 3a	10	5-10 years	Yes	7	> 5 meds	Disagree	Disagree	Disagree	Disagree	Disagree	Disagree	Disagree	Disagree	Disagree	Disagree	Disagree	Disagree	48	Poor - moderate	Agree	Disagree	Disagree	Disagree	Disagree	Disagree	Disagree	Disagree	Agree	Disagree	12	12	Indifferent	Good Adherence	0	28
< 65 yo	Malay	Secondary education	<RM1000	38	CKD Stage 3b	1	< 5 years	Yes	11	> 5 meds	Agree	Disagree	Uncertain	Strongly Disagree	Strongly Agree	Agree	Strongly Disagree	Strongly Disagree	Strongly Disagree	Agree	Disagree	Strongly Disagree	43	Poor - moderate	Agree	Agree	Agree	Disagree	Disagree	Disagree	Disagree	Uncertain	Uncertain	Agree	16	14	Accepting	Poor to Moderate Adherence	2	25
< 65 yo	Malay	Secondary education	<RM1000	19	CKD Stage 4	4	< 5 years	No	4	≤ 5 meds	Strongly Disagree	Disagree	Strongly Disagree	Strongly Disagree	Strongly Disagree	Strongly Disagree	Strongly Disagree	Strongly Disagree	Strongly Disagree	Strongly Disagree	Strongly Disagree	Strongly Disagree	59	Good	Disagree	Agree	Disagree	Agree	Disagree	Disagree	Disagree	Disagree	Disagree	Agree	14	12	Indifferent	Good Adherence	2	34
≥ 65 yo	Malay	Secondary education	RM1-3000	38	CKD Stage 3b	3	< 5 years	Yes	7	> 5 meds	Strongly Disagree	Strongly Disagree	Strongly Disagree	Strongly Disagree	Strongly Disagree	Strongly Disagree	Strongly Disagree	Strongly Disagree	Strongly Disagree	Strongly Disagree	Strongly Disagree	Strongly Disagree	60	Good	Strongly Agree	Strongly Disagree	Uncertain	Disagree	Agree	Strongly Disagree	Uncertain	Uncertain	Agree	Disagree	15	13	Accepting	Poor to Moderate Adherence	2	35
≥ 65 yo	Malay	Primary education	<RM1000	39	CKD Stage 3b	5	5-10 years	Yes	9	> 5 meds	Disagree	Disagree	Disagree	Disagree	Disagree	Disagree	Disagree	Disagree	Disagree	Disagree	Agree	Agree	44	Poor - moderate	Agree	Agree	Agree	Agree	Agree	Agree	Agree	Disagree	Agree	Agree	20	18	Ambivalent	Good Adherence	2	24
< 65 yo	Malay	Secondary education	<RM1000	20	CKD Stage 4	2	< 5 years	Yes	9	> 5 meds	Strongly Disagree	Disagree	Disagree	Strongly Disagree	Agree	Strongly Disagree	Strongly Disagree	Strongly Disagree	Strongly Disagree	Strongly Disagree	Disagree	Disagree	53	Poor - moderate	Uncertain	Uncertain	Uncertain	Agree	Agree	Disagree	Uncertain	Disagree	Strongly Agree	Agree	17	16	Ambivalent	Good Adherence	1	31
≥ 65 yo	Malay	Primary education	<RM1000	31	CKD Stage 3b	13	> 10 years	Yes	7	> 5 meds	Disagree	Strongly Disagree	Strongly Disagree	Strongly Disagree	Strongly Disagree	Strongly Disagree	Strongly Disagree	Agree	Strongly Disagree	Strongly Disagree	Strongly Disagree	Strongly Disagree	56	Good	Agree	Agree	Agree	Agree	Agree	Uncertain	Agree	Strongly Disagree	Strongly Disagree	Agree	20	13	Accepting	Poor to Moderate Adherence	7	35
< 65 yo	Malay	Secondary education	RM1-3000	13	CKD Stage 5	1	< 5 years	Yes	6	> 5 meds	Strongly Disagree	Strongly Disagree	Strongly Disagree	Strongly Disagree	Strongly Disagree	Strongly Disagree	Strongly Disagree	Strongly Disagree	Strongly Disagree	Strongly Disagree	Strongly Disagree	Strongly Disagree	60	Good	Strongly Agree	Strongly Agree	Strongly Agree	Strongly Agree	Strongly Agree	Strongly Agree	Strongly Agree	Strongly Agree	Strongly Agree	Strongly Agree	25	25	Ambivalent	Good Adherence	0	35
< 65 yo	Malay	Secondary education	<RM1000	28	CKD Stage 4	2	< 5 years	Yes	5	≤ 5 meds	Agree	Strongly Disagree	Strongly Disagree	Agree	Strongly Agree	Strongly Disagree	Agree	Strongly Agree	Disagree	Strongly Disagree	Disagree	Disagree	40	Poor - moderate	Disagree	Disagree	Strongly Disagree	Disagree	Disagree	Uncertain	Uncertain	Strongly Disagree	Strongly Disagree	Strongly Agree	13	9	Indifferent	Good Adherence	4	30
< 65 yo	Malay	Secondary education	<RM1000	27	CKD Stage 4	3	< 5 years	Yes	7	> 5 meds	Strongly Agree	Strongly Agree	Strongly Agree	Strongly Agree	Strongly Agree	Strongly Agree	Strongly Agree	Strongly Agree	Strongly Agree	Strongly Agree	Strongly Agree	Strongly Agree	12	Poor - moderate	Disagree	Strongly Agree	Uncertain	Disagree	Agree	Agree	Uncertain	Disagree	Agree	Agree	14	19	Sceptical	Good Adherence	-5	7
≥ 65 yo	Malay	Diploma	RM1-3000	23	CKD Stage 4	5	5-10 years	Yes	5	≤ 5 meds	Strongly Agree	Strongly Agree	Strongly Agree	Agree	Strongly Agree	Strongly Agree	Strongly Agree	Strongly Agree	Strongly Agree	Strongly Agree	Strongly Agree	Strongly Agree	13	Poor - moderate	Disagree	Strongly Agree	Disagree	Disagree	Agree	Agree	Disagree	Strongly Agree	Strongly Agree	Disagree	10	23	Sceptical	Good Adherence	-13	7
< 65 yo	Malay	Secondary education	RM1-3000	14	CKD Stage 5	5	5-10 years	Yes	8	> 5 meds	Strongly Agree	Strongly Disagree	Strongly Disagree	Strongly Agree	Uncertain	Strongly Agree	Strongly Agree	Strongly Agree	Strongly Agree	Agree	Strongly Agree	Strongly Agree	23	Poor - moderate	Agree	Agree	Disagree	Agree	Agree	Disagree	Uncertain	Uncertain	Strongly Agree	Strongly Agree	18	18	Ambivalent	Good Adherence	0	16
≥ 65 yo	Malay	Primary education	<RM1000	49	CKD Stage 3a	5	5-10 years	Yes	6	> 5 meds	Strongly Disagree	Disagree	Uncertain	Disagree	Disagree	Disagree	Disagree	Disagree	Disagree	Uncertain	Disagree	Disagree	47	Poor - moderate	Agree	Agree	Disagree	Uncertain	Agree	Disagree	Uncertain	Disagree	Agree	Agree	16	16	Ambivalent	Good Adherence	0	26
< 65 yo	Malay	Diploma	RM1-3000	41	CKD Stage 3b	1	< 5 years	No	8	> 5 meds	Strongly Disagree	Strongly Agree	Strongly Disagree	Strongly Agree	Disagree	Strongly Disagree	Agree	Strongly Disagree	Strongly Agree	Strongly Disagree	Strongly Disagree	Disagree	43	Poor - moderate	Disagree	Agree	Strongly Disagree	Strongly Disagree	Strongly Agree	Strongly Agree	Strongly Disagree	Strongly Disagree	Uncertain	Strongly Disagree	6	18	Sceptical	Good Adherence	-12	27
≥ 65 yo	Malay	Primary education	<RM1000	20	CKD Stage 4	3	< 5 years	Yes	9	> 5 meds	Strongly Disagree	Strongly Disagree	Strongly Disagree	Strongly Disagree	Strongly Disagree	Strongly Disagree	Strongly Disagree	Strongly Disagree	Strongly Disagree	Strongly Disagree	Strongly Disagree	Strongly Disagree	60	Good	Agree	Disagree	Agree	Agree	Strongly Disagree	Strongly Disagree	Agree	Strongly Disagree	Strongly Disagree	Strongly Agree	21	6	Accepting	Poor to Moderate Adherence	15	35
< 65 yo	Chinese	Primary education	<RM1000	37	CKD Stage 3b	2	< 5 years	Yes	8	> 5 meds	Strongly Disagree	Strongly Disagree	Strongly Disagree	Strongly Disagree	Strongly Disagree	Strongly Disagree	Strongly Disagree	Disagree	Strongly Disagree	Strongly Disagree	Strongly Disagree	Strongly Disagree	59	Good	Agree	Disagree	Agree	Strongly Disagree	Disagree	Uncertain	Agree	Strongly Disagree	Strongly Disagree	Strongly Agree	18	9	Accepting	Poor to Moderate Adherence	9	35
< 65 yo	Malay	Secondary education	RM1-3000	11	CKD Stage 5	3	< 5 years	Yes	9	> 5 meds	Strongly Disagree	Disagree	Disagree	Disagree	Disagree	Strongly Disagree	Strongly Disagree	Disagree	Strongly Disagree	Disagree	Disagree	Disagree	52	Poor - moderate	Agree	Disagree	Agree	Strongly Agree	Agree	Strongly Disagree	Uncertain	Uncertain	Agree	Strongly Agree	21	14	Accepting	Poor to Moderate Adherence	7	30
< 65 yo	Malay	Primary education	<RM1000	17	CKD Stage 4	1	< 5 years	No	4	≤ 5 meds	Strongly Disagree	Strongly Disagree	Strongly Disagree	Strongly Disagree	Disagree	Strongly Disagree	Strongly Disagree	Strongly Disagree	Strongly Disagree	Strongly Disagree	Disagree	Disagree	57	Good	Agree	Disagree	Uncertain	Uncertain	Agree	Uncertain	Agree	Uncertain	Agree	Agree	18	16	Ambivalent	Good Adherence	2	33
< 65 yo	Malay	Secondary education	<RM1000	52	CKD Stage 3a	4	< 5 years	No	4	≤ 5 meds	Strongly Disagree	Strongly Disagree	Strongly Disagree	Disagree	Disagree	Disagree	Strongly Disagree	Strongly Disagree	Strongly Disagree	Disagree	Strongly Disagree	Strongly Disagree	56	Good	Uncertain	Disagree	Disagree	Disagree	Agree	Disagree	Disagree	Agree	Disagree	Disagree	11	14	Indifferent	Good Adherence	-3	33
< 65 yo	Malay	Primary education	<RM1000	30	CKD Stage 3b	5	5-10 years	Yes	8	> 5 meds	Strongly Disagree	Strongly Disagree	Strongly Disagree	Strongly Disagree	Strongly Disagree	Strongly Disagree	Strongly Disagree	Strongly Disagree	Strongly Disagree	Strongly Disagree	Strongly Disagree	Strongly Disagree	60	Good	Uncertain	Disagree	Disagree	Disagree	Agree	Disagree	Disagree	Agree	Strongly Disagree	Disagree	11	13	Indifferent	Good Adherence	-2	35
≥ 65 yo	Indian	No formal education	<RM1000	25	CKD Stage 4	8	5-10 years	Yes	8	> 5 meds	Disagree	Disagree	Disagree	Disagree	Uncertain	Strongly Disagree	Disagree	Disagree	Disagree	Strongly Disagree	Disagree	Disagree	49	Poor - moderate	Agree	Disagree	Strongly Agree	Agree	Disagree	Uncertain	Uncertain	Disagree	Disagree	Disagree	18	11	Accepting	Poor to Moderate Adherence	7	30
< 65 yo	Malay	Bachelor's degree	<RM1000	9	CKD Stage 5	8	5-10 years	No	10	> 5 meds	Strongly Disagree	Strongly Disagree	Disagree	Disagree	Uncertain	Disagree	Disagree	Disagree	Strongly Disagree	Strongly Disagree	Disagree	Disagree	51	Poor - moderate	Agree	Uncertain	Agree	Strongly Agree	Agree	Agree	Agree	Uncertain	Strongly Agree	Strongly Agree	22	19	Ambivalent	Good Adherence	3	30
< 65 yo	Malay	Secondary education	RM1-3000	10	CKD Stage 5	3	< 5 years	Yes	14	> 5 meds	Strongly Disagree	Strongly Disagree	Strongly Disagree	Strongly Disagree	Strongly Disagree	Strongly Disagree	Strongly Disagree	Strongly Disagree	Strongly Disagree	Strongly Disagree	Strongly Disagree	Strongly Disagree	60	Good	Agree	Agree	Uncertain	Strongly Disagree	Strongly Disagree	Strongly Disagree	Agree	Uncertain	Strongly Agree	Strongly Agree	17	14	Accepting	Poor to Moderate Adherence	3	35
< 65 yo	Chinese	Secondary education	RM1-3000	36	CKD Stage 3b	1	< 5 years	Yes	9	> 5 meds	Disagree	Disagree	Disagree	Disagree	Strongly Disagree	Strongly Disagree	Strongly Disagree	Strongly Disagree	Disagree	Strongly Disagree	Disagree	Disagree	53	Poor - moderate	Agree	Agree	Uncertain	Agree	Agree	Agree	Agree	Disagree	Strongly Disagree	Strongly Disagree	16	15	Ambivalent	Good Adherence	1	31
≥ 65 yo	Malay	Secondary education	<RM1000	10	CKD Stage 5	11	> 10 years	No	9	> 5 meds	Disagree	Disagree	Disagree	Disagree	Uncertain	Disagree	Disagree	Disagree	Disagree	Disagree	Disagree	Strongly Disagree	48	Poor - moderate	Agree	Agree	Uncertain	Agree	Agree	Agree	Agree	Disagree	Strongly Disagree	Strongly Disagree	16	15	Ambivalent	Good Adherence	1	29
< 65 yo	Malay	Secondary education	<RM1000	29	CKD Stage 4	1	< 5 years	Yes	5	≤ 5 meds	Disagree	Disagree	Strongly Disagree	Strongly Disagree	Disagree	Disagree	Disagree	Disagree	Disagree	Strongly Disagree	Strongly Disagree	Disagree	52	Poor - moderate	Disagree	Uncertain	Disagree	Disagree	Agree	Agree	Uncertain	Uncertain	Agree	Agree	13	18	Sceptical	Good Adherence	-5	31
< 65 yo	Malay	Secondary education	RM1-3000	35	CKD Stage 3b	4	< 5 years	Yes	9	> 5 meds	Agree	Strongly Disagree	Strongly Disagree	Strongly Disagree	Strongly Disagree	Strongly Disagree	Strongly Disagree	Agree	Strongly Disagree	Strongly Disagree	Strongly Disagree	Strongly Disagree	54	Poor - moderate	Strongly Agree	Strongly Disagree	Strongly Disagree	Strongly Disagree	Strongly Disagree	Strongly Disagree	Agree	Strongly Disagree	Strongly Disagree	Disagree	13	5	Indifferent	Good Adherence	8	35
< 65 yo	Malay	Secondary education	RM1-3000	19	CKD Stage 4	4	< 5 years	No	5	≤ 5 meds	Strongly Disagree	Strongly Disagree	Strongly Disagree	Strongly Disagree	Strongly Disagree	Strongly Disagree	Strongly Disagree	Strongly Disagree	Strongly Disagree	Strongly Disagree	Strongly Disagree	Strongly Disagree	60	Good	Strongly Disagree	Strongly Disagree	Strongly Disagree	Strongly Disagree	Strongly Disagree	Uncertain	Uncertain	Strongly Disagree	Strongly Disagree	Strongly Agree	11	7	Indifferent	Good Adherence	4	35
< 65 yo	Malay	Secondary education	<RM1000	16	CKD Stage 4	3	< 5 years	Yes	7	> 5 meds	Agree	Disagree	Strongly Disagree	Strongly Disagree	Strongly Disagree	Strongly Disagree	Agree	Strongly Disagree	Strongly Disagree	Strongly Disagree	Strongly Disagree	Strongly Disagree	53	Poor - moderate	Disagree	Agree	Agree	Disagree	Disagree	Uncertain	Uncertain	Strongly Disagree	Disagree	Agree	15	12	Accepting	Poor to Moderate Adherence	3	31
< 65 yo	Malay	Primary education	<RM1000	10	CKD Stage 5	3	< 5 years	Yes	8	> 5 meds	Disagree	Strongly Disagree	Agree	Disagree	Disagree	Agree	Disagree	Disagree	Disagree	Disagree	Disagree	Strongly Disagree	46	Poor - moderate	Agree	Agree	Agree	Strongly Agree	Disagree	Uncertain	Agree	Disagree	Disagree	Strongly Agree	22	13	Accepting	Poor to Moderate Adherence	9	26
≥ 65 yo	Malay	Primary education	<RM1000	14	CKD Stage 5	1	< 5 years	Yes	7	> 5 meds	Disagree	Disagree	Disagree	Disagree	Disagree	Disagree	Disagree	Disagree	Agree	Uncertain	Disagree	Strongly Disagree	46	Poor - moderate	Uncertain	Uncertain	Uncertain	Uncertain	Agree	Agree	Uncertain	Uncertain	Agree	Agree	16	18	Ambivalent	Good Adherence	-2	28
< 65 yo	Malay	Secondary education	RM1-3000	6	CKD Stage 5	2	< 5 years	Yes	12	> 5 meds	Strongly Agree	Disagree	Disagree	Disagree	Disagree	Disagree	Disagree	Disagree	Disagree	Disagree	Disagree	Disagree	45	Poor - moderate	Agree	Disagree	Agree	Agree	Agree	Disagree	Agree	Agree	Agree	Disagree	15	16	Sceptical	Good Adherence	-1	28
< 65 yo	Malay	Secondary education	<RM1000	8	CKD Stage 5	2	< 5 years	Yes	5	≤ 5 meds	Strongly Disagree	Strongly Disagree	Strongly Disagree	Strongly Disagree	Strongly Disagree	Strongly Disagree	Strongly Disagree	Strongly Disagree	Strongly Disagree	Strongly Disagree	Strongly Disagree	Strongly Disagree	60	Good	Agree	Disagree	Disagree	Strongly Agree	Agree	Agree	Agree	Disagree	Uncertain	Disagree	17	15	Ambivalent	Good Adherence	2	35
< 65 yo	Malay	Secondary education	RM3001-5000	16	CKD Stage 4	1	< 5 years	Yes	6	> 5 meds	Strongly Disagree	Strongly Disagree	Strongly Disagree	Strongly Disagree	Strongly Disagree	Strongly Disagree	Strongly Disagree	Strongly Disagree	Strongly Disagree	Strongly Disagree	Strongly Disagree	Strongly Disagree	60	Good	Disagree	Strongly Disagree	Disagree	Disagree	Disagree	Strongly Disagree	Disagree	Strongly Disagree	Disagree	Agree	12	7	Indifferent	Good Adherence	5	35
< 65 yo	Malay	Secondary education	<RM1000	34	CKD Stage 3b	1	< 5 years	Yes	7	> 5 meds	Agree	Uncertain	Agree	Disagree	Disagree	Disagree	Uncertain	Agree	Uncertain	Agree	Agree	Agree	33	Poor - moderate	Agree	Uncertain	Disagree	Agree	Uncertain	Disagree	Uncertain	Uncertain	Disagree	Agree	17	13	Accepting	Poor to Moderate Adherence	4	18
≥ 65 yo	Malay	Secondary education	RM1-3000	26	CKD Stage 4	3	< 5 years	Yes	9	> 5 meds	Disagree	Uncertain	Uncertain	Disagree	Uncertain	Disagree	Disagree	Agree	Disagree	Uncertain	Disagree	Agree	40	Poor - moderate	Strongly Agree	Agree	Uncertain	Uncertain	Agree	Uncertain	Agree	Uncertain	Agree	Agree	19	18	Ambivalent	Good Adherence	1	23
≥ 65 yo	Malay	Primary education	RM1-3000	15	CKD Stage 4	5	5-10 years	No	7	> 5 meds	Strongly Disagree	Strongly Disagree	Strongly Disagree	Strongly Disagree	Strongly Disagree	Strongly Disagree	Strongly Disagree	Strongly Disagree	Strongly Disagree	Strongly Disagree	Strongly Disagree	Strongly Disagree	60	Good	Agree	Strongly Disagree	Strongly Disagree	Agree	Disagree	Strongly Disagree	Disagree	Strongly Disagree	Strongly Disagree	Agree	15	6	Accepting	Poor to Moderate Adherence	9	35
≥ 65 yo	Malay	Primary education	RM1-3000	20	CKD Stage 4	5	5-10 years	Yes	13	> 5 meds	Strongly Disagree	Strongly Disagree	Strongly Disagree	Strongly Disagree	Strongly Disagree	Strongly Disagree	Strongly Disagree	Strongly Disagree	Strongly Disagree	Strongly Disagree	Strongly Disagree	Strongly Disagree	60	Good	Strongly Agree	Uncertain	Uncertain	Agree	Disagree	Uncertain	Agree	Disagree	Disagree	Agree	20	12	Accepting	Poor to Moderate Adherence	8	35
< 65 yo	Malay	Primary education	<RM1000	20	CKD Stage 4	2	< 5 years	No	6	> 5 meds	Disagree	Disagree	Disagree	Disagree	Strongly Disagree	Disagree	Disagree	Disagree	Disagree	Disagree	Disagree	Disagree	49	Poor - moderate	Agree	Disagree	Disagree	Disagree	Agree	Disagree	Agree	Disagree	Agree	Agree	16	14	Accepting	Poor to Moderate Adherence	2	28
< 65 yo	Malay	Secondary education	<RM1000	55	CKD Stage 3a	15	> 10 years	Yes	8	> 5 meds	Disagree	Disagree	Uncertain	Strongly Disagree	Disagree	Uncertain	Strongly Disagree	Disagree	Strongly Disagree	Strongly Disagree	Strongly Disagree	Strongly Disagree	52	Poor - moderate	Disagree	Agree	Disagree	Uncertain	Agree	Uncertain	Uncertain	Disagree	Strongly Agree	Disagree	12	18	Sceptical	Good Adherence	-6	30
< 65 yo	Malay	Secondary education	<RM1000	18	CKD Stage 4	3	< 5 years	Yes	8	> 5 meds	Disagree	Disagree	Disagree	Disagree	Uncertain	Disagree	Disagree	Disagree	Disagree	Disagree	Disagree	Disagree	47	Poor - moderate	Agree	Disagree	Uncertain	Agree	Uncertain	Uncertain	Agree	Disagree	Agree	Agree	19	14	Accepting	Poor to Moderate Adherence	5	28
< 65 yo	Malay	Secondary education	RM1-3000	12	CKD Stage 5	1	< 5 years	Yes	11	> 5 meds	Disagree	Agree	Disagree	Disagree	Disagree	Disagree	Disagree	Disagree	Disagree	Disagree	Disagree	Disagree	46	Poor - moderate	Agree	Disagree	Agree	Agree	Agree	Disagree	Agree	Disagree	Disagree	Agree	20	12	Accepting	Poor to Moderate Adherence	8	26
≥ 65 yo	Malay	Primary education	<RM1000	16	CKD Stage 4	3	< 5 years	Yes	12	> 5 meds	Strongly Disagree	Strongly Disagree	Strongly Disagree	Strongly Disagree	Disagree	Strongly Disagree	Strongly Disagree	Strongly Disagree	Strongly Disagree	Disagree	Disagree	Disagree	56	Good	Agree	Uncertain	Uncertain	Uncertain	Agree	Uncertain	Uncertain	Uncertain	Uncertain	Agree	17	16	Ambivalent	Good Adherence	1	32
≥ 65 yo	Chinese	Primary education	<RM1000	11	CKD Stage 5	5	5-10 years	Yes	9	> 5 meds	Strongly Disagree	Strongly Disagree	Strongly Disagree	Strongly Disagree	Disagree	Strongly Disagree	Disagree	Strongly Disagree	Strongly Disagree	Strongly Disagree	Strongly Disagree	Strongly Disagree	58	Good	Strongly Agree	Disagree	Agree	Agree	Disagree	Strongly Agree	Agree	Disagree	Agree	Agree	21	15	Ambivalent	Good Adherence	6	34
≥ 65 yo	Malay	Primary education	<RM1000	37	CKD Stage 3b	3	< 5 years	Yes	7	> 5 meds	Strongly Disagree	Strongly Disagree	Strongly Disagree	Strongly Disagree	Strongly Disagree	Strongly Disagree	Strongly Disagree	Strongly Disagree	Strongly Disagree	Strongly Disagree	Strongly Disagree	Strongly Disagree	60	Good	Strongly Agree	Strongly Disagree	Strongly Agree	Strongly Agree	Strongly Disagree	Strongly Agree	Strongly Agree	Strongly Disagree	Strongly Disagree	Strongly Agree	25	9	Accepting	Poor to Moderate Adherence	16	35
< 65 yo	Malay	Bachelor's degree	>RM5000	17	CKD Stage 4	11	> 10 years	Yes	14	> 5 meds	Disagree	Agree	Agree	Agree	Disagree	Disagree	Agree	Disagree	Uncertain	Disagree	Disagree	Disagree	39	Poor - moderate	Agree	Agree	Agree	Agree	Agree	Uncertain	Agree	Uncertain	Agree	Uncertain	19	18	Ambivalent	Good Adherence	1	22
< 65 yo	Malay	Secondary education	<RM1000	12	CKD Stage 5	10	5-10 years	Yes	10	> 5 meds	Strongly Disagree	Strongly Disagree	Strongly Disagree	Strongly Disagree	Strongly Disagree	Strongly Disagree	Strongly Disagree	Strongly Disagree	Strongly Disagree	Strongly Disagree	Strongly Disagree	Strongly Disagree	60	Good	Strongly Agree	Strongly Agree	Strongly Agree	Strongly Agree	Strongly Agree	Strongly Agree	Strongly Agree	Strongly Agree	Strongly Agree	Strongly Agree	25	25	Ambivalent	Good Adherence	0	35
≥ 65 yo	Malay	Secondary education	RM1-3000	22	CKD Stage 4	2	< 5 years	Yes	12	> 5 meds	Agree	Disagree	Disagree	Disagree	Disagree	Disagree	Agree	Disagree	Disagree	Disagree	Disagree	Disagree	44	Poor - moderate	Agree	Disagree	Uncertain	Agree	Agree	Uncertain	Uncertain	Agree	Uncertain	Agree	18	16	Ambivalent	Good Adherence	2	26
< 65 yo	Malay	Bachelor's degree	>RM5000	31	CKD Stage 3b	2	< 5 years	No	5	≤ 5 meds	Agree	Agree	Disagree	Strongly Disagree	Agree	Disagree	Agree	Disagree	Agree	Strongly Disagree	Agree	Agree	36	Poor - moderate	Strongly Agree	Agree	Agree	Strongly Agree	Uncertain	Strongly Disagree	Agree	Strongly Disagree	Disagree	Strongly Agree	23	11	Accepting	Poor to Moderate Adherence	12	21
≥ 65 yo	Chinese	Primary education	RM1-3000	7	CKD Stage 5	10	5-10 years	Yes	9	> 5 meds	Strongly Disagree	Strongly Disagree	Strongly Disagree	Strongly Disagree	Strongly Disagree	Strongly Disagree	Strongly Disagree	Strongly Disagree	Strongly Disagree	Strongly Disagree	Strongly Disagree	Strongly Disagree	60	Good	Disagree	Disagree	Disagree	Disagree	Agree	Uncertain	Agree	Disagree	Disagree	Agree	14	13	Indifferent	Good Adherence	1	35
≥ 65 yo	Malay	Secondary education	RM1-3000	11	CKD Stage 5	5	5-10 years	Yes	9	> 5 meds	Strongly Disagree	Strongly Disagree	Strongly Disagree	Strongly Disagree	Strongly Disagree	Strongly Disagree	Strongly Disagree	Strongly Disagree	Strongly Disagree	Strongly Disagree	Strongly Disagree	Strongly Disagree	60	Good	Agree	Strongly Disagree	Strongly Disagree	Agree	Agree	Disagree	Disagree	Agree	Strongly Agree	Strongly Agree	16	16	Ambivalent	Good Adherence	0	35
≥ 65 yo	Malay	Primary education	<RM1000	13	CKD Stage 5	43	> 10 years	Yes	7	> 5 meds	Strongly Agree	Strongly Disagree	Strongly Disagree	Strongly Disagree	Strongly Disagree	Strongly Disagree	Strongly Disagree	Strongly Disagree	Strongly Disagree	Strongly Disagree	Strongly Disagree	Strongly Disagree	56	Good	Strongly Agree	Strongly Agree	Strongly Agree	Strongly Agree	Strongly Disagree	Strongly Disagree	Strongly Agree	Strongly Disagree	Strongly Disagree	Agree	24	9	Accepting	Poor to Moderate Adherence	15	35
< 65 yo	Malay	Secondary education	RM1-3000	10	CKD Stage 5	3	< 5 years	No	7	> 5 meds	Strongly Disagree	Strongly Disagree	Strongly Disagree	Strongly Disagree	Strongly Disagree	Strongly Disagree	Strongly Disagree	Strongly Disagree	Strongly Disagree	Strongly Disagree	Strongly Disagree	Strongly Disagree	60	Good	Strongly Agree	Agree	Disagree	Strongly Agree	Agree	Disagree	Agree	Agree	Agree	Agree	20	18	Ambivalent	Good Adherence	7	35
≥ 65 yo	Malay	Secondary education	<RM1000	36	CKD Stage 3b	2	< 5 years	Yes	6	> 5 meds	Strongly Disagree	Strongly Disagree	Strongly Disagree	Strongly Disagree	Strongly Disagree	Strongly Disagree	Strongly Disagree	Strongly Disagree	Strongly Disagree	Strongly Disagree	Strongly Disagree	Strongly Disagree	60	Good	Uncertain	Disagree	Uncertain	Strongly Disagree	Strongly Disagree	Uncertain	Agree	Disagree	Disagree	Strongly Agree	16	10	Accepting	Poor to Moderate Adherence	6	35
≥ 65 yo	Malay	Primary education	<RM1000	10	CKD Stage 5	1	< 5 years	Yes	6	> 5 meds	Strongly Disagree	Strongly Disagree	Strongly Disagree	Strongly Disagree	Strongly Disagree	Strongly Disagree	Strongly Disagree	Strongly Disagree	Strongly Disagree	Strongly Disagree	Uncertain	Strongly Disagree	58	Good	Strongly Agree	Disagree	Agree	Agree	Uncertain	Uncertain	Agree	Disagree	Disagree	Agree	21	12	Accepting	Poor to Moderate Adherence	9	33
< 65 yo	Malay	Primary education	<RM1000	9	CKD Stage 5	2	< 5 years	Yes	10	> 5 meds	Disagree	Disagree	Disagree	Disagree	Disagree	Disagree	Disagree	Disagree	Disagree	Disagree	Disagree	Disagree	48	Poor - moderate	Agree	Disagree	Uncertain	Agree	Disagree	Uncertain	Agree	Disagree	Agree	Agree	19	13	Accepting	Poor to Moderate Adherence	6	28
< 65 yo	Malay	Secondary education	<RM1000	10	CKD Stage 5	1	< 5 years	Yes	6	> 5 meds	Disagree	Strongly Disagree	Disagree	Disagree	Agree	Strongly Disagree	Strongly Disagree	Strongly Disagree	Strongly Disagree	Disagree	Disagree	Strongly Disagree	52	Poor - moderate	Strongly Agree	Uncertain	Uncertain	Agree	Uncertain	Uncertain	Uncertain	Uncertain	Disagree	Strongly Disagree	16	14	Accepting	Poor to Moderate Adherence	2	32
≥ 65 yo	Malay	Secondary education	<RM1000	17	CKD Stage 4	2	< 5 years	Yes	10	> 5 meds	Disagree	Disagree	Disagree	Strongly Disagree	Disagree	Disagree	Strongly Disagree	Disagree	Strongly Disagree	Strongly Disagree	Strongly Disagree	Strongly Disagree	54	Poor - moderate	Uncertain	Disagree	Strongly Disagree	Disagree	Agree	Disagree	Disagree	Disagree	Disagree	Agree	12	12	Indifferent	Good Adherence	0	32
< 65 yo	Malay	Primary education	<RM1000	6	CKD Stage 5	1	< 5 years	Yes	5	≤ 5 meds	Disagree	Strongly Disagree	Strongly Disagree	Strongly Disagree	Strongly Disagree	Strongly Disagree	Strongly Disagree	Strongly Disagree	Strongly Disagree	Strongly Disagree	Strongly Disagree	Strongly Disagree	59	Good	Agree	Disagree	Uncertain	Agree	Uncertain	Disagree	Agree	Strongly Disagree	Disagree	Agree	19	10	Accepting	Poor to Moderate Adherence	9	35
< 65 yo	Malay	Secondary education	<RM1000	41	CKD Stage 3b	2	< 5 years	Yes	9	> 5 meds	Strongly Disagree	Strongly Disagree	Strongly Disagree	Strongly Disagree	Disagree	Strongly Disagree	Strongly Disagree	Strongly Disagree	Strongly Disagree	Disagree	Disagree	Disagree	56	Good	Strongly Agree	Uncertain	Disagree	Agree	Agree	Uncertain	Agree	Disagree	Agree	Strongly Agree	20	16	Ambivalent	Good Adherence	4	32
≥ 65 yo	Chinese	No formal education	<RM1000	15	CKD Stage 4	1	< 5 years	Yes	8	> 5 meds	Strongly Disagree	Strongly Disagree	Strongly Disagree	Uncertain	Agree	Strongly Disagree	Strongly Disagree	Strongly Disagree	Strongly Disagree	Disagree	Strongly Disagree	Strongly Disagree	54	Poor - moderate	Uncertain	Agree	Uncertain	Agree	Uncertain	Agree	Agree	Uncertain	Uncertain	Agree	18	17	Ambivalent	Good Adherence	1	34
< 65 yo	Malay	Primary education	<RM1000	45	CKD Stage 3a	1	< 5 years	No	6	> 5 meds	Disagree	Disagree	Disagree	Disagree	Agree	Disagree	Disagree	Disagree	Disagree	Disagree	Disagree	Disagree	46	Poor - moderate	Agree	Agree	Agree	Agree	Agree	Disagree	Agree	Disagree	Uncertain	Agree	20	15	Ambivalent	Good Adherence	5	28
< 65 yo	Malay	Bachelor's degree	RM3001-5000	14	CKD Stage 5	3	< 5 years	Yes	10	> 5 meds	Strongly Disagree	Strongly Disagree	Strongly Disagree	Strongly Disagree	Strongly Disagree	Strongly Disagree	Strongly Disagree	Strongly Disagree	Strongly Disagree	Strongly Disagree	Strongly Disagree	Strongly Disagree	60	Good	Disagree	Strongly Disagree	Disagree	Strongly Disagree	Strongly Disagree	Strongly Disagree	Strongly Disagree	Strongly Disagree	Strongly Disagree	Strongly Disagree	7	5	Indifferent	Good Adherence	2	35
< 65 yo	Malay	Secondary education	RM3001-5000	16	CKD Stage 4	4	< 5 years	Yes	10	> 5 meds	Strongly Disagree	Strongly Disagree	Strongly Disagree	Strongly Disagree	Strongly Disagree	Strongly Disagree	Strongly Disagree	Strongly Disagree	Strongly Disagree	Strongly Disagree	Strongly Disagree	Strongly Disagree	60	Good	Agree	Agree	Agree	Agree	Strongly Agree	Agree	Agree	Uncertain	Agree	Agree	20	20	Accepting	Poor to Moderate Adherence	0	35
< 65 yo	Chinese	Secondary education	<RM1000	5	CKD Stage 5	1	< 5 years	Yes	5	≤ 5 meds	Strongly Disagree	Strongly Agree	Uncertain	Strongly Disagree	Disagree	Uncertain	Strongly Disagree	Strongly Agree	Strongly Disagree	Uncertain	Uncertain	Uncertain	41	Poor - moderate	Uncertain	Uncertain	Uncertain	Uncertain	Uncertain	Disagree	Strongly Disagree	Strongly Disagree	Uncertain	Uncertain	13	12	Indifferent	Poor to Moderate Adherence	1	21
< 65 yo	Malay	Diploma	RM1-3000	16	CKD Stage 4	3	< 5 years	No	6	> 5 meds	Strongly Disagree	Strongly Disagree	Strongly Disagree	Strongly Disagree	Strongly Disagree	Strongly Disagree	Strongly Disagree	Strongly Disagree	Strongly Disagree	Strongly Disagree	Strongly Disagree	Strongly Disagree	60	Good	Uncertain	Strongly Disagree	Disagree	Uncertain	Strongly Agree	Strongly Disagree	Uncertain	Strongly Disagree	Agree	Strongly Agree	16	12	Accepting	Poor to Moderate Adherence	4	35
< 65 yo	Malay	Secondary education	RM1-3000	9	CKD Stage 5	2	< 5 years	No	6	> 5 meds	Strongly Disagree	Strongly Disagree	Strongly Disagree	Strongly Disagree	Agree	Strongly Disagree	Strongly Disagree	Strongly Disagree	Strongly Disagree	Strongly Disagree	Strongly Disagree	Strongly Disagree	57	Good	Disagree	Disagree	Agree	Agree	Agree	Uncertain	Agree	Disagree	Disagree	Agree	18	13	Accepting	Poor to Moderate Adherence	5	35
≥ 65 yo	Malay	Secondary education	RM3001-5000	34	CKD Stage 3b	1	< 5 years	Yes	5	≤ 5 meds	Disagree	Disagree	Strongly Disagree	Disagree	Disagree	Strongly Disagree	Strongly Disagree	Strongly Disagree	Disagree	Disagree	Strongly Disagree	Disagree	53	Poor - moderate	Agree	Disagree	Disagree	Agree	Disagree	Disagree	Agree	Disagree	Disagree	Agree	18	10	Accepting	Poor to Moderate Adherence	8	32
< 65 yo	Chinese	No formal education	<RM1000	11	CKD Stage 5	5	5-10 years	No	8	> 5 meds	Strongly Disagree	Strongly Disagree	Disagree	Strongly Disagree	Disagree	Strongly Disagree	Agree	Strongly Disagree	Strongly Disagree	Strongly Disagree	Strongly Disagree	Strongly Disagree	55	Good	Uncertain	Strongly Agree	Uncertain	Strongly Agree	Uncertain	Uncertain	Uncertain	Uncertain	Uncertain	Strongly Agree	19	17	Ambivalent	Good Adherence	2	31
< 65 yo	Malay	Secondary education	RM1-3000	21	CKD Stage 4	1	< 5 years	Yes	6	> 5 meds	Strongly Disagree	Strongly Disagree	Disagree	Agree	Agree	Strongly Disagree	Disagree	Disagree	Disagree	Disagree	Disagree	Strongly Disagree	48	Poor - moderate	Agree	Uncertain	Uncertain	Agree	Agree	Uncertain	Agree	Uncertain	Agree	Agree	17	17	Ambivalent	Good Adherence	0	31
< 65 yo	Malay	Diploma	RM3001-5000	34	CKD Stage 3b	7	5-10 years	Yes	5	≤ 5 meds	Strongly Disagree	Strongly Disagree	Strongly Disagree	Strongly Disagree	Disagree	Strongly Disagree	Strongly Disagree	Strongly Disagree	Strongly Disagree	Strongly Disagree	Strongly Disagree	Strongly Disagree	59	Good	Agree	Disagree	Agree	Uncertain	Disagree	Strongly Disagree	Agree	Strongly Disagree	Strongly Disagree	Agree	19	7	Accepting	Poor to Moderate Adherence	12	35
< 65 yo	Malay	Diploma	<RM1000	18	CKD Stage 4	5	5-10 years	Yes	8	> 5 meds	Disagree	Agree	Disagree	Disagree	Disagree	Disagree	Disagree	Agree	Agree	Disagree	Disagree	Disagree	44	Poor - moderate	Agree	Agree	Agree	Agree	Agree	Uncertain	Agree	Disagree	Disagree	Agree	20	15	Ambivalent	Good Adherence	5	26
< 65 yo	Malay	Secondary education	<RM1000	9	CKD Stage 5	9	5-10 years	Yes	10	> 5 meds	Strongly Disagree	Disagree	Strongly Disagree	Strongly Disagree	Strongly Disagree	Strongly Disagree	Disagree	Strongly Disagree	Strongly Disagree	Strongly Disagree	Strongly Disagree	Strongly Disagree	58	Good	Uncertain	Strongly Disagree	Uncertain	Disagree	Agree	Uncertain	Agree	Disagree	Disagree	Agree	16	12	Accepting	Poor to Moderate Adherence	4	33
≥ 65 yo	Malay	Primary education	<RM1000	39	CKD Stage 3b	6	5-10 years	No	7	> 5 meds	Strongly Disagree	Strongly Disagree	Strongly Disagree	Strongly Disagree	Strongly Disagree	Strongly Disagree	Strongly Disagree	Strongly Agree	Strongly Disagree	Strongly Disagree	Strongly Disagree	Strongly Disagree	56	Good	Uncertain	Strongly Disagree	Strongly Disagree	Uncertain	Strongly Disagree	Uncertain	Disagree	Strongly Disagree	Strongly Disagree	Disagree	11	7	Indifferent	Good Adherence	4	35
≥ 65 yo	Chinese	Secondary education	<RM1000	23	CKD Stage 4	8	5-10 years	No	8	> 5 meds	Strongly Disagree	Strongly Disagree	Strongly Disagree	Strongly Disagree	Strongly Disagree	Strongly Disagree	Disagree	Strongly Disagree	Strongly Disagree	Strongly Disagree	Strongly Disagree	Strongly Disagree	59	Good	Strongly Agree	Strongly Disagree	Strongly Agree	Strongly Agree	Strongly Disagree	Uncertain	Strongly Agree	Strongly Disagree	Strongly Disagree	Strongly Agree	25	7	Accepting	Poor to Moderate Adherence	18	34
< 65 yo	Malay	Secondary education	RM1-3000	29	CKD Stage 4	5	5-10 years	No	5	≤ 5 meds	Strongly Disagree	Strongly Disagree	Strongly Disagree	Strongly Disagree	Strongly Disagree	Strongly Disagree	Strongly Disagree	Strongly Disagree	Strongly Disagree	Strongly Disagree	Strongly Disagree	Strongly Disagree	60	Good	Uncertain	Agree	Uncertain	Uncertain	Agree	Uncertain	Agree	Disagree	Uncertain	Agree	17	16	Ambivalent	Good Adherence	1	35
< 65 yo	Malay	Secondary education	RM3001-5000	16	CKD Stage 4	9	5-10 years	No	4	≤ 5 meds	Strongly Disagree	Strongly Disagree	Strongly Disagree	Strongly Disagree	Strongly Disagree	Strongly Disagree	Strongly Disagree	Strongly Disagree	Strongly Disagree	Strongly Disagree	Strongly Disagree	Strongly Disagree	60	Good	Agree	Disagree	Agree	Agree	Uncertain	Uncertain	Disagree	Disagree	Disagree	Agree	18	12	Accepting	Poor to Moderate Adherence	6	35
≥ 65 yo	Malay	Secondary education	<RM1000	12	CKD Stage 5	10	5-10 years	Yes	10	> 5 meds	Disagree	Disagree	Disagree	Disagree	Disagree	Disagree	Disagree	Disagree	Disagree	Disagree	Disagree	Disagree	48	Poor - moderate	Strongly Agree	Agree	Agree	Agree	Agree	Disagree	Agree	Strongly Agree	Agree	Strongly Agree	24	19	Ambivalent	Good Adherence	5	28
< 65 yo	Malay	No formal education	<RM1000	7	CKD Stage 5	6	5-10 years	Yes	10	> 5 meds	Strongly Disagree	Strongly Disagree	Strongly Disagree	Disagree	Disagree	Disagree	Disagree	Strongly Disagree	Strongly Agree	Strongly Agree	Strongly Agree	Strongly Agree	40	Poor - moderate	Strongly Agree	Disagree	Agree	Agree	Disagree	Disagree	Agree	Disagree	Disagree	Agree	21	10	Accepting	Poor to Moderate Adherence	11	21
< 65 yo	Indian	Secondary education	RM1-3000	5	CKD Stage 5	9	5-10 years	Yes	8	> 5 meds	Disagree	Disagree	Disagree	Strongly Disagree	Disagree	Disagree	Disagree	Disagree	Disagree	Disagree	Disagree	Disagree	49	Poor - moderate	Agree	Disagree	Agree	Agree	Disagree	Disagree	Agree	Disagree	Disagree	Agree	20	10	Accepting	Poor to Moderate Adherence	10	28
≥ 65 yo	Malay	Primary education	<RM1000	53	CKD Stage 3a	16	> 10 years	Yes	10	> 5 meds	Strongly Disagree	Strongly Disagree	Strongly Disagree	Strongly Disagree	Disagree	Strongly Disagree	Strongly Disagree	Disagree	Strongly Agree	Strongly Agree	Strongly Agree	Strongly Agree	42	Poor - moderate	Uncertain	Uncertain	Uncertain	Uncertain	Disagree	Uncertain	Uncertain	Disagree	Disagree	Uncertain	15	12	Accepting	Poor to Moderate Adherence	3	23
≥ 65 yo	Malay	No formal education	<RM1000	9	CKD Stage 5	12	> 10 years	Yes	10	> 5 meds	Uncertain	Disagree	Disagree	Disagree	Agree	Uncertain	Uncertain	Disagree	Uncertain	Disagree	Uncertain	Uncertain	40	Poor - moderate	Agree	Disagree	Uncertain	Agree	Disagree	Disagree	Agree	Disagree	Disagree	Agree	19	10	Accepting	Poor to Moderate Adherence	9	24
< 65 yo	Malay	Diploma	<RM1000	22	CKD Stage 4	12	> 10 years	Yes	11	> 5 meds	Disagree	Disagree	Strongly Disagree	Strongly Disagree	Disagree	Disagree	Disagree	Disagree	Agree	Disagree	Agree	Agree	44	Poor - moderate	Agree	Disagree	Uncertain	Disagree	Disagree	Disagree	Agree	Disagree	Agree	Agree	17	12	Accepting	Poor to Moderate Adherence	5	25
< 65 yo	Malay	Secondary education	<RM1000	5	CKD Stage 5	7	5-10 years	Yes	10	> 5 meds	Agree	Agree	Disagree	Disagree	Disagree	Agree	Disagree	Strongly Disagree	Agree	Strongly Disagree	Strongly Disagree	Disagree	43	Poor - moderate	Agree	Disagree	Agree	Agree	Disagree	Disagree	Agree	Disagree	Disagree	Agree	20	10	Accepting	Poor to Moderate Adherence	10	26
< 65 yo	Malay	Bachelor's degree	RM3001-5000	9	CKD Stage 5	2	< 5 years	Yes	7	> 5 meds	Agree	Agree	Disagree	Disagree	Disagree	Disagree	Disagree	Agree	Disagree	Disagree	Disagree	Disagree	42	Poor - moderate	Agree	Disagree	Uncertain	Agree	Agree	Agree	Agree	Agree	Disagree	Agree	19	16	Ambivalent	Good Adherence	3	26
< 65 yo	Malay	Primary education	<RM1000	8	CKD Stage 5	10	5-10 years	Yes	8	> 5 meds	Strongly Disagree	Strongly Disagree	Strongly Disagree	Strongly Disagree	Strongly Disagree	Strongly Agree	Strongly Agree	Strongly Agree	Strongly Disagree	Strongly Disagree	Strongly Disagree	Strongly Agree	44	Poor - moderate	Strongly Disagree	Strongly Agree	Strongly Disagree	Strongly Disagree	Strongly Disagree	Strongly Agree	Strongly Disagree	Strongly Agree	Strongly Disagree	Strongly Disagree	5	17	Sceptical	Good Adherence	-12	23
≥ 65 yo	Malay	Secondary education	<RM1000	16	CKD Stage 4	10	5-10 years	Yes	10	> 5 meds	Agree	Disagree	Disagree	Agree	Disagree	Disagree	Agree	Agree	Disagree	Agree	Agree	Agree	34	Poor - moderate	Agree	Agree	Agree	Agree	Agree	Agree	Agree	Disagree	Agree	Agree	20	18	Ambivalent	Good Adherence	2	20
< 65 yo	Malay	Secondary education	RM1-3000	18	CKD Stage 4	1	< 5 years	Yes	8	> 5 meds	Agree	Uncertain	Strongly Agree	Disagree	Agree	Disagree	Disagree	Agree	Disagree	Disagree	Disagree	Disagree	38	Poor - moderate	Agree	Agree	Agree	Agree	Agree	Disagree	Agree	Disagree	Agree	Agree	20	16	Ambivalent	Good Adherence	4	24
≥ 65 yo	Malay	Secondary education	<RM1000	15	CKD Stage 4	2	< 5 years	Yes	10	> 5 meds	Strongly Disagree	Strongly Disagree	Strongly Disagree	Strongly Disagree	Strongly Disagree	Strongly Disagree	Strongly Disagree	Uncertain	Uncertain	Uncertain	Strongly Agree	Agree	47	Poor - moderate	Agree	Uncertain	Agree	Strongly Agree	Strongly Agree	Uncertain	Strongly Agree	Uncertain	Strongly Agree	Strongly Agree	23	19	Ambivalent	Good Adherence	4	26
≥ 65 yo	Malay	Diploma	RM1-3000	31	CKD Stage 3b	7	5-10 years	Yes	7	> 5 meds	Strongly Disagree	Strongly Disagree	Strongly Disagree	Strongly Disagree	Strongly Disagree	Strongly Disagree	Strongly Disagree	Uncertain	Uncertain	Strongly Disagree	Strongly Disagree	Strongly Disagree	56	Good	Strongly Agree	Strongly Agree	Strongly Agree	Strongly Agree	Strongly Agree	Uncertain	Uncertain	Uncertain	Strongly Agree	Strongly Agree	23	21	Ambivalent	Good Adherence	2	35
< 65 yo	Malay	Secondary education	RM1-3000	18	CKD Stage 4	3	< 5 years	No	7	> 5 meds	Strongly Disagree	Strongly Disagree	Strongly Disagree	Strongly Disagree	Strongly Disagree	Strongly Disagree	Strongly Disagree	Strongly Agree	Strongly Agree	Strongly Agree	Strongly Agree	Strongly Agree	40	Poor - moderate	Strongly Agree	Strongly Agree	Strongly Agree	Strongly Agree	Strongly Agree	Strongly Agree	Strongly Agree	Uncertain	Uncertain	Strongly Agree	25	21	Ambivalent	Good Adherence	4	23
≥ 65 yo	Malay	Secondary education	RM1-3000	21	CKD Stage 4	10	5-10 years	Yes	14	> 5 meds	Agree	Agree	Agree	Strongly Disagree	Strongly Agree	Uncertain	Agree	Disagree	Uncertain	Uncertain	Agree	Agree	31	Poor - moderate	Agree	Strongly Agree	Uncertain	Uncertain	Agree	Agree	Agree	Uncertain	Agree	Agree	18	20	Ambivalent	Good Adherence	-2	16
≥ 65 yo	Malay	Secondary education	<RM1000	44	CKD Stage 3a	8	5-10 years	Yes	10	> 5 meds	Strongly Disagree	Strongly Disagree	Strongly Disagree	Strongly Disagree	Strongly Disagree	Strongly Disagree	Strongly Disagree	Strongly Disagree	Uncertain	Strongly Disagree	Strongly Disagree	Uncertain	56	Good	Strongly Agree	Uncertain	Strongly Agree	Strongly Agree	Strongly Agree	Strongly Agree	Uncertain	Strongly Agree	Uncertain	Strongly Agree	25	19	Ambivalent	Good Adherence	6	33
< 65 yo	Malay	Diploma	RM1-3000	24	CKD Stage 4	5	5-10 years	No	11	> 5 meds	Strongly Disagree	Strongly Disagree	Strongly Disagree	Strongly Disagree	Strongly Disagree	Strongly Disagree	Strongly Disagree	Strongly Agree	Strongly Agree	Strongly Agree	Strongly Agree	Strongly Agree	44	Poor - moderate	Strongly Agree	Uncertain	Strongly Agree	Strongly Agree	Uncertain	Uncertain	Uncertain	Strongly Agree	Strongly Agree	Strongly Agree	25	17	Ambivalent	Good Adherence	8	23
< 65 yo	Malay	Diploma	<RM1000	27	CKD Stage 4	4	< 5 years	No	7	> 5 meds	Strongly Disagree	Agree	Strongly Disagree	Strongly Disagree	Strongly Agree	Strongly Agree	Strongly Disagree	Strongly Disagree	Strongly Disagree	Strongly Disagree	Strongly Agree	Strongly Disagree	40	Poor - moderate	Uncertain	Agree	Uncertain	Agree	Agree	Uncertain	Strongly Agree	Uncertain	Agree	Agree	19	18	Ambivalent	Good Adherence	1	24
≥ 65 yo	Malay	Secondary education	RM1-3000	35	CKD Stage 3b	3	< 5 years	Yes	8	> 5 meds	Strongly Disagree	Strongly Disagree	Strongly Disagree	Agree	Strongly Disagree	Agree	Strongly Disagree	Strongly Disagree	Strongly Disagree	Strongly Disagree	Strongly Disagree	Strongly Disagree	54	Poor - moderate	Strongly Agree	Disagree	Uncertain	Strongly Agree	Disagree	Disagree	Strongly Agree	Uncertain	Uncertain	Strongly Agree	23	12	Accepting	Poor to Moderate Adherence	11	32
≥ 65 yo	Malay	Secondary education	<RM1000	41	CKD Stage 3b	11	> 10 years	Yes	7	> 5 meds	Strongly Disagree	Strongly Disagree	Strongly Disagree	Strongly Disagree	Strongly Disagree	Strongly Disagree	Strongly Disagree	Strongly Agree	Strongly Agree	Strongly Agree	Strongly Agree	Strongly Agree	40	Poor - moderate	Strongly Agree	Strongly Agree	Strongly Agree	Strongly Agree	Strongly Agree	Strongly Agree	Strongly Agree	Uncertain	Uncertain	Strongly Agree	25	21	Ambivalent	Good Adherence	4	23
< 65 yo	Malay	Secondary education	RM1-3000	9	CKD Stage 5	1	< 5 years	Yes	10	> 5 meds	Strongly Agree	Strongly Disagree	Strongly Disagree	Strongly Disagree	Disagree	Strongly Disagree	Strongly Disagree	Strongly Disagree	Strongly Disagree	Strongly Disagree	Strongly Disagree	Strongly Disagree	55	Good	Strongly Agree	Disagree	Strongly Agree	Strongly Agree	Strongly Agree	Strongly Agree	Strongly Agree	Strongly Agree	Strongly Agree	Strongly Agree	21	6	Accepting	Poor to Moderate Adherence	15	35
≥ 65 yo	Malay	Primary education	<RM1000	9	CKD Stage 5	4	< 5 years	Yes	8	> 5 meds	Disagree	Disagree	Disagree	Disagree	Disagree	Disagree	Disagree	Agree	Agree	Strongly Disagree	Agree	Agree	41	Poor - moderate	Agree	Agree	Agree	Agree	Agree	Disagree	Agree	Disagree	Agree	Agree	20	16	Ambivalent	Good Adherence	4	25
< 65 yo	Malay	Secondary education	<RM1000	4	CKD Stage 5	3	< 5 years	Yes	17	> 5 meds	Agree	Agree	Agree	Disagree	Disagree	Disagree	Agree	Disagree	Strongly Agree	Disagree	Agree	Strongly Agree	32	Poor - moderate	Agree	Agree	Uncertain	Agree	Disagree	Uncertain	Agree	Agree	Agree	Uncertain	20	17	Ambivalent	Good Adherence	3	17
< 65 yo	Indian	No formal education	<RM1000	5	CKD Stage 5	1	< 5 years	Yes	9	> 5 meds	Disagree	Disagree	Disagree	Disagree	Disagree	Disagree	Disagree	Disagree	Disagree	Disagree	Disagree	Disagree	48	Poor - moderate	Agree	Agree	Agree	Agree	Agree	Uncertain	Agree	Disagree	Disagree	Agree	20	15	Ambivalent	Good Adherence	5	28
≥ 65 yo	Malay	Secondary education	<RM1000	21	CKD Stage 4	1	< 5 years	Yes	14	> 5 meds	Disagree	Disagree	Disagree	Disagree	Disagree	Disagree	Disagree	Agree	Disagree	Disagree	Disagree	Disagree	46	Poor - moderate	Agree	Agree	Uncertain	Agree	Agree	Uncertain	Agree	Disagree	Agree	Agree	19	17	Ambivalent	Good Adherence	2	28
< 65 yo	Malay	Primary education	<RM1000	37	CKD Stage 3b	3	< 5 years	Yes	6	> 5 meds	Strongly Disagree	Strongly Disagree	Agree	Strongly Disagree	Strongly Disagree	Strongly Disagree	Strongly Agree	Strongly Disagree	Strongly Disagree	Strongly Disagree	Strongly Disagree	Strongly Disagree	53	Poor - moderate	Strongly Agree	Strongly Disagree	Strongly Agree	Strongly Agree	Strongly Agree	Uncertain	Strongly Agree	Strongly Agree	Strongly Agree	Strongly Agree	25	19	Ambivalent	Good Adherence	6	28
< 65 yo	Malay	Secondary education	<RM1000	29	CKD Stage 4	1	< 5 years	Yes	6	> 5 meds	Strongly Disagree	Strongly Disagree	Strongly Disagree	Strongly Disagree	Strongly Agree	Strongly Disagree	Strongly Disagree	Strongly Disagree	Strongly Disagree	Uncertain	Strongly Disagree	Disagree	53	Poor - moderate	Strongly Agree	Strongly Disagree	Uncertain	Strongly Agree	Strongly Agree	Strongly Disagree	Disagree	Strongly Disagree	Strongly Disagree	Strongly Agree	20	9	Accepting	Poor to Moderate Adherence	11	32
< 65 yo	Malay	Secondary education	<RM1000	13	CKD Stage 5	1	< 5 years	No	4	≤ 5 meds	Strongly Disagree	Strongly Disagree	Strongly Disagree	Strongly Disagree	Strongly Disagree	Strongly Disagree	Strongly Disagree	Strongly Disagree	Strongly Disagree	Agree	Uncertain	Strongly Agree	51	Poor - moderate	Strongly Agree	Strongly Disagree	Agree	Uncertain	Uncertain	Uncertain	Agree	Strongly Disagree	Agree	Agree	20	12	Accepting	Poor to Moderate Adherence	8	26
< 65 yo	Malay	Secondary education	RM1-3000	9	CKD Stage 5	3	< 5 years	Yes	7	> 5 meds	Strongly Disagree	Strongly Disagree	Strongly Disagree	Strongly Disagree	Disagree	Disagree	Strongly Disagree	Strongly Disagree	Strongly Disagree	Disagree	Strongly Disagree	Strongly Disagree	57	Good	Strongly Disagree	Strongly Disagree	Disagree	Disagree	Strongly Disagree	Disagree	Strongly Disagree	Disagree	Disagree	Uncertain	9	8	Indifferent	Good Adherence	1	33
< 65 yo	Malay	Secondary education	<RM1000	22	CKD Stage 4	8	5-10 years	No	6	> 5 meds	Agree	Agree	Agree	Agree	Agree	Disagree	Agree	Disagree	Disagree	Disagree	Agree	Agree	32	Poor - moderate	Agree	Uncertain	Agree	Agree	Uncertain	Disagree	Agree	Uncertain	Uncertain	Agree	20	14	Accepting	Poor to Moderate Adherence	6	18
< 65 yo	Malay	Secondary education	<RM1000	9	CKD Stage 5	1	< 5 years	No	6	> 5 meds	Disagree	Disagree	Disagree	Disagree	Disagree	Disagree	Disagree	Disagree	Disagree	Disagree	Disagree	Disagree	48	Poor - moderate	Agree	Disagree	Disagree	Agree	Disagree	Disagree	Agree	Disagree	Disagree	Agree	18	10	Accepting	Poor to Moderate Adherence	8	28
≥ 65 yo	Indian	Secondary education	RM1-3000	6	CKD Stage 5	2	5-10 years	Yes	8	> 5 meds	Disagree	Disagree	Disagree	Disagree	Disagree	Disagree	Disagree	Disagree	Disagree	Disagree	Disagree	Disagree	48	Poor - moderate	Disagree	Agree	Disagree	Disagree	Agree	Agree	Disagree	Agree	Agree	Disagree	20	10	Accepting	Poor to Moderate Adherence	10	28
≥ 65 yo	Malay	No formal education	<RM1000	26	CKD Stage 4	1	< 5 years	Yes	11	> 5 meds	Disagree	Strongly Disagree	Strongly Disagree	Strongly Disagree	Disagree	Strongly Disagree	Strongly Disagree	Strongly Disagree	Disagree	Disagree	Disagree	Disagree	54	Poor - moderate	Strongly Agree	Strongly Agree	Strongly Agree	Strongly Agree	Strongly Agree	Uncertain	Disagree	Uncertain	Disagree	Strongly Agree	21	17	Ambivalent	Good Adherence	4	32
